# Supplementary material for: Whole-genome epidemiology links phage-mediated acquisition of a virulence gene to the clonal expansion of a pandemic Salmonella enterica serovar Typhimurium clone
Source: Microb Genom. 2020 Oct 28;6(11):mgen000456. doi: 10.1099/mgen.0.000456 (PMC7725340; doi:10.1099/mgen.0.000456)
Supplement: Supplementary material 1 [file mgen-6-456-s001.xlsx]

## Sheet: Suppl_Table_1
Strain	Serovar	Farm	Sample type	sopE	mTmV	mTmV lygogenic conversion	Accession Number	Sequence reference
1339A	Typhimurium Copenhagen	I	Faecal	no	no	not tested	SRR11051630	This study
2577A	Derby	E	Faecal	no	no	yes	SRR11051610	This study
2591A	Derby	E	Faecal	no	no	no	SRR11051640	This study
2617A	Derby	E	Faecal	no	no	no	SRR11051638	This study
3264A	Derby	I	Faecal	no	no	no	SRR11051634	This study
3337A	London	I	Faecal	no	no	no	SRR11051633	This study
3387A	Derby	I	Faecal	no	no	yes	SRR11051631	This study
3426A	Tennessee	J	Faecal	no	no	no	SRR11051629	This study
3657A	London	J	Faecal	no	no	no	SRR11051623	This study
547A	Derby	C	Faecal	yes	yes	not tested	SRR11051621	This study
793C	Derby	E	Faecal	no	no	no	SRR11051616	This study
799D	Infantis	E	Faecal	no	no	no	SRR11051615	This study
3447A	Tennessee	J	Faecal	no	no	no	SRR11051628	This study
3558A	London	J	Environmental	no	no	not tested	SRR11051627	This study
1086C	Typhimurium Copenhagen	G	Environmental	no	no	not tested	SRR11051642	This study
1918B	Derby	B	Environmental	no	no	no	SRR11051613	This study
2158A	Derby	C	Environmental	yes	yes	not tested	SRR11051611	This study
2582A	Derby	E	Environmental	no	no	no	SRR11051609	This study
1985A	Stanley	B	Environmental	no	no	no	SRR11051612	This study
3373A	London	I	Environmental	no	no	no	SRR11051632	This study
3637A	Derby	J	Environmental	no	no	not tested	SRR11051625	This study
3661C	London	J	Environmental	no	no	no	SRR11051622	This study
551B	Derby	C	Environmental	yes	yes	not tested	SRR11051620	This study
693D	Derby	D	Environmental	yes	yes	not tested	SRR11051618	This study
783A	Derby	E	Environmental	no	no	no	SRR11051617	This study
166A	Anatum	A	Water	no	no	no	SRR11051614	This study
3108A	Dublin	H	Water	yes*	no	yes	SRR11051637	This study
3149B	Dublin	H	Water	yes*	no	yes	SRR11051636	This study
3254A	Dublin	I	Water	no	no	not tested	SRR11051635	This study
3598A	Tennessee	J	Water	no	no	no	SRR11051626	This study
1097A	Derby	G	Environmental	no	no	no	SRR11051641	This study
2278A	monophasic S. Typhimurium	-		no	no	yes	SRR7352633	Tassinari et al. 2018
1367A	Typhimurium Copenhagen	I	Environmental	no	no	not tested	SRR11051619	This study
2593A	Infantis	E	Environmental	no	no	no	SRR11051639	This study
3647A	London	J	Environmental	no	no	not tested	SRR11051624	This study
CVM19633	Schwarzengrund	-	-	yes*	no	no	NC_011094.1	Fricke et al. 2011
SGSC4901	Enteritidis	-	-	-	-	no		Salmonella Genetic Stock Centre (SGSC)
287/91 (NCTC 13346)	Gallinarum	-	-	yes*	no	no	AM933173.1	Thomson et al. 2008
LK5	Enteritidis	-	-	no	no	no	ERS673772	Matthews et al. 2015
SL476	Heidelberg	-	-	yes*	no	no	CP001120.1	Fricke et al. 2011
*: different sopE allele than that in monophasic S. Typhimurium ST34

## Sheet: Suppl_Table_2
Strain	Sequence type	DATE of isolation	Phage type	Accession number	sopE	mTmV	mTmV2	pS01569	*: polymorphic sequences
H144480569	34	2014-10-31	DT 120	SRR1958415	yes	no	yes	no	*?: uncertainty due to polymorphisms/poor read depth
H145000544	34	2014-12-08	DT 20a	SRR1960296	yes	no	yes	no
H145080411	34	2014-12-12	DT 120	SRR1963407	yes	no	yes	no
H144960547	34	2014-12-04	DT 120	SRR1965532	yes	no	yes	no
H143200580	34	2014-08-04	PT U311	SRR1967798	yes	no	yes	no
H143720763	34	2014-09-09	None	SRR1968178	yes	no	yes	no
H144420910	34	2014-10-28	DT 120	SRR1968753	yes	no	yes	no
H142420768	34	2014-06-10	DT 193	SRR3048934	yes	no	yes	no
H160160247	34	2016-01-07	None	SRR3285466	yes	no	yes	no
H151540892	34	2015-04-08	DT 120	SRR3286587	yes	no	yes	no
H151920511	34	2015-05-05	PT U311	SRR3286648	yes	no	yes	no
H152720617	34	2015-06-30	PT U311	SRR3286945	yes	no	yes	no
H150740519	34	2015-02-11	PT U323	SRR1968916	yes	yes*	no	yes
H151280513	34	2015-03-20	PT U323	SRR3049297	yes	yes*	no	yes
H151420588	34	2015-03-31	DT 193	SRR3049971	yes	yes*	no	yes
H151540888	34	2015-04-08	DT 193	SRR3286678	yes	yes*	no	yes
H144340671	34	2014-10-22	DT 193	SRR1967627	no	no	no	yes
H151060497	34	2015-03-05	DT 120	SRR1969167	no	no	no	yes
H143540866	34	2014-08-27	DT 120	SRR1969185	yes	yes*?	no	no
H153460595	34	2015-08-20	DT 193	SRR3285473	yes?	yes*	no	no
H142540390	34	2014-06-18	DT 193	SRR1957769	yes	yes*	no	no
H143760590	34	2014-09-11	DT 193	SRR1957858	yes	yes*	no	no
H143520413	34	2014-08-26	DT 193	SRR1957881	yes	yes*	no	no
H143980724	34	2014-09-26	DT 193	SRR1957915	yes	yes*	no	no
H143740729	34	2014-09-10	DT 193	SRR1957966	yes	yes*	no	no
H143980721	34	2014-09-26	DT 193	SRR1958016	yes	yes*	no	no
H143940639	34	2014-09-24	DT 193	SRR1958075	yes	yes*	no	no
H144360255	34	2014-10-23	DT 193	SRR1958093	yes	yes*	no	no
H144440765	34	2014-10-29	DT 193	SRR1958100	yes	yes*	no	no
H143940609	34	2014-09-24	DT 193	SRR1958116	yes	yes*	no	no
H143980708	34	2014-09-26	DT 193	SRR1958133	yes	yes*	no	no
H143980726	34	2014-09-26	DT 193	SRR1958185	yes	yes*	no	no
H144140639	34	2014-10-08	PT U323	SRR1958202	yes	yes*	no	no
H143760594	34	2014-09-11	PT 8	SRR1958203	yes	yes*	no	no
H144020720	34	2014-09-30	PT U323	SRR1958223	yes	yes*	no	no
H143180357	34	2014-08-01	DT 193	SRR1958247	yes	yes*	no	no
H144140632	34	2014-10-08	DT 193	SRR1958260	yes	yes*	no	no
H143940638	34	2014-09-24	DT 120	SRR1958331	yes	yes*	no	no
H143980710	34	2014-09-26	DT 193	SRR1958346	yes	yes*	no	no
H144220667	34	2014-10-14	DT 193	SRR1958388	yes	yes*	no	no
H144480568	34	2014-10-31	DT 193	SRR1958473	yes	yes*	no	no
H143660479	34	2014-09-04	PT U323	SRR1958538	yes	yes*	no	no
H143540869	34	2014-08-27	DT 193	SRR1958545	yes	yes*	no	no
H143980725	34	2014-09-26	DT 193	SRR1958548	yes	yes*	no	no
H143520409	34	2014-08-26	DT 193	SRR1958557	yes	yes*	no	no
H143940629	34	2014-09-24	DT 193	SRR1958596	yes	yes*	no	no
H144380585	34	2014-10-24	PT U323	SRR1958609	yes	yes*	no	no
H144440744	34	2014-10-29	DT 193	SRR1958625	yes	yes*	no	no
H143680696	34	2014-09-05	DT 193	SRR1958629	yes	yes*	no	no
H144360257	34	2014-10-23	DT 193	SRR1958639	yes	yes*	no	no
H144340714	34	2014-10-22	DT 193	SRR1959223	yes	yes*	no	no
H150260321	34	2015-01-08	DT 193	SRR1959242	yes	yes*	no	no
H144400601	34	2014-10-27	DT 193	SRR1959385	yes	yes*	no	no
H145080408	34	2014-12-12	DT 193	SRR1959473	yes	yes*	no	no
H150200809	34	2015-01-05	DT 193	SRR1959504	yes	yes*	no	no
H150260329	34	2015-01-08	DT 193	SRR1959505	yes	yes*	no	no
H150220507	34	2015-01-06	DT 193	SRR1959507	yes	yes*	no	no
H145120612	34	2014-12-16	DT 193	SRR1959727	yes	yes*	no	no
H150240441	34	2015-01-07	DT 120	SRR1960033	yes	yes*	no	no
H144880867	34	2014-11-28	DT 193	SRR1960074	yes	yes*	no	no
H145100686	34	2014-12-15	DT 195	SRR1960122	yes	yes*	no	no
H150280548	34	2015-01-09	DT 193	SRR1960127	yes	yes*	no	no
H150260324	34	2015-01-08	PT U323	SRR1960131	yes	yes*	no	no
H143900571	34	2014-09-22	DT 193	SRR1960169	yes	yes*	no	no
H144340711	34	2014-10-22	DT 193	SRR1960180	yes	yes*	no	no
H143660447	34	2014-09-04	DT 193	SRR1960212	yes	yes*	no	no
H150220501	34	2015-01-06	DT 120	SRR1960315	yes	yes*	no	no
H144720785	34	2014-11-18	DT 193	SRR1960321	yes	yes*	no	no
H150220502	34	2015-01-06	DT 120	SRR1960358	yes	yes*	no	no
H150140575	34	2014-12-31	DT 193	SRR1960985	yes	yes*	no	no
H145220846	34	2014-12-23	DT 193	SRR1961873	yes	yes*	no	no
H145080409	34	2014-12-12	DT 193	SRR1963070	yes	yes*	no	no
H144880871	34	2014-11-28	DT 193	SRR1963085	yes	yes*	no	no
H145220852	34	2014-12-23	DT 193	SRR1963287	yes	yes*	no	no
H145060537	34	2014-12-11	DT 193	SRR1963291	yes	yes*	no	no
H150320711	34	2015-01-13	DT 193	SRR1963327	yes	yes*	no	no
H150220513	34	2015-01-06	DT 193	SRR1963356	yes	yes*	no	no
H144720845	34	2014-11-18	DT 193	SRR1963461	yes	yes*	no	no
H150220505	34	2015-01-06	DT 193	SRR1963491	yes	yes*	no	no
H150260323	34	2015-01-08	DT 193	SRR1963514	yes	yes*	no	no
H145100680	34	2014-12-15	DT 193	SRR1963542	yes	yes*	no	no
H151140648	34	2015-03-11	DT 193	SRR1965092	yes	yes*	no	no
H143260616	34	2014-08-07	DT 193	SRR1965099	yes	yes*	no	no
H151020631	34	2015-03-03	DT 193	SRR1965124	yes	yes*	no	no
H144680550	34	2014-11-14	DT 193	SRR1965129	yes	yes*	no	no
H141620533	34	2014-04-15	DT 120	SRR1965137	yes	yes*	no	no
H144400569	34	2014-10-27	DT 193	SRR1965199	yes	yes*	no	no
H151100488	34	2015-03-09	Untypable	SRR1965245	yes	yes*	no	no
H142040436	34	2014-05-14	DT 104b	SRR1965297	yes	yes*	no	no
H145180719	34	2014-12-19	DT 193	SRR1965328	yes	yes*	no	no
H142940551	34	2014-07-16	DT 193	SRR1965358	yes	yes*	no	no
H144520723	34	2014-11-04	DT 193	SRR1965393	yes	yes*	no	no
H141580503	34	2014-04-11	DT 193	SRR1965395	yes	yes*	no	no
H143860658	34	2014-09-18	DT 120	SRR1965418	yes	yes*	no	no
H143240647	34	2014-08-06	DT 120	SRR1965461	yes	yes*	no	no
H144640579	34	2014-11-12	DT 193	SRR1965469	yes	yes*	no	no
H141660478	34	2014-04-17	None	SRR1965476	yes	yes*	no	no
H143540869	34	2014-08-27	DT 193	SRR1965597	yes	yes*	no	no
H144420914	34	2014-10-28	DT 193	SRR1965627	yes	yes*	no	no
H150920675	34	2015-02-24	DT 193	SRR1965634	yes	yes*	no	no
H144420915	34	2014-10-28	DT 193	SRR1965659	yes	yes*	no	no
H144120539	34	2014-10-07	PT U323	SRR1965737	yes	yes*	no	no
H151080426	34	2015-03-06	Untypable	SRR1965751	yes	yes*	no	no
H144420908	34	2014-10-28	DT 193	SRR1965768	yes	yes*	no	no
H151020630	34	2015-03-03	DT 193	SRR1965821	yes	yes*	no	no
H143540881	34	2014-08-27	DT 193	SRR1965832	yes	yes*	no	no
H151300475	34	2015-03-23	Untypable	SRR1965836	yes	yes*	no	no
H151020626	34	2015-03-03	Untypable	SRR1965858	yes	yes*	no	no
H143720762	34	2014-09-09	DT 193	SRR1965898	yes	yes*	no	no
H144240609	34	2014-10-15	DT 193	SRR1965899	yes	yes*	no	no
H143140487	34	2014-07-30	DT 120	SRR1965941	yes	yes*	no	no
H151060485	34	2015-03-05	Untypable	SRR1965942	yes	yes*	no	no
H143280605	34	2014-08-08	DT 193	SRR1965944	yes	yes*	no	no
H143220698	34	2014-08-05	DT 193	SRR1965965	yes	yes*	no	no
H144600638	34	2014-11-10	DT 193	SRR1965977	yes	yes*	no	no
H151220468	34	2015-03-17	DT 193	SRR1966044	yes	yes*	no	no
H142440705	34	2014-06-11	DT 193	SRR1966049	yes	yes*	no	no
H151220463	34	2015-03-17	Untypable	SRR1966099	yes	yes*	no	no
H151300477	34	2015-03-23	Untypable	SRR1966155	yes	yes*	no	no
H144620719	34	2014-11-11	DT 193	SRR1966170	yes	yes*	no	no
H151320496	34	2015-03-24	DT 193	SRR1966185	yes	yes*	no	no
H144640578	34	2014-11-12	DT 193	SRR1966189	yes	yes*	no	no
H151020632	34	2015-03-03	DT 193	SRR1966239	yes	yes*	no	no
H142360389	34	2014-06-05	DT 120	SRR1966276	yes	yes*	no	no
H143740719	34	2014-09-10	PT U311	SRR1966303	yes	yes*	no	no
H143740722	34	2014-09-10	DT 193	SRR1966306	yes	yes*	no	no
H142180411	34	2014-05-23	DT 193	SRR1966322	yes	yes*	no	no
H142160283	34	2014-05-22	DT 120	SRR1966328	yes	yes*	no	no
H143140492	34	2014-07-30	DT 193	SRR1966331	yes	yes*	no	no
H143220688	34	2014-08-05	DT 120	SRR1966342	yes	yes*	no	no
H144540644	34	2014-11-05	DT 193	SRR1966366	yes	yes*	no	no
H144620722	34	2014-11-11	DT 193	SRR1966429	yes	yes*	no	no
H142040442	34	2014-05-14	DT 120	SRR1966431	yes	yes*	no	no
H144160467	34	2014-10-09	None	SRR1966450	yes	yes*	no	no
H142760495	34	2014-07-03	PT U323	SRR1966501	yes	yes*	no	no
H143020373	34	2014-07-22	DT 193	SRR1966514	yes	yes*	no	no
H143740724	34	2014-09-10	DT 193	SRR1966517	yes	yes*	no	no
H143060188	34	2014-07-24	DT 193	SRR1966614	yes	yes*	no	no
H141741091	34	2014-04-23	DT 120	SRR1966667	yes	yes*	no	no
H144420913	34	2014-10-28	DT 193	SRR1966700	yes	yes*	no	no
H142040424	34	2014-05-14	DT 104b	SRR1966739	yes	yes*	no	no
H143640583	34	2014-09-03	DT 193	SRR1966773	yes	yes*	no	no
H151220462	34	2015-03-17	Untypable	SRR1966786	yes	yes*	no	no
H145180717	34	2014-12-19	DT 193	SRR1966795	yes	yes*	no	no
H142520444	34	2014-06-17	PT U323	SRR1966811	yes	yes*	no	no
H151100487	34	2015-03-09	Untypable	SRR1966820	yes	yes*	no	no
H143540847	34	2014-08-27	DT 193	SRR1966826	yes	yes*	no	no
H151220469	34	2015-03-17	Untypable	SRR1966834	yes	yes*	no	no
H144520725	34	2014-11-04	DT 193	SRR1966847	yes	yes*	no	no
H142060410	34	2014-05-15	DT 193	SRR1966862	yes	yes*	no	no
H150640564	34	2015-02-04	DT 193	SRR1966871	yes	yes*	no	no
H151220467	34	2015-03-17	DT 193	SRR1966883	yes	yes*	no	no
H150300545	34	2015-01-12	DT 193	SRR1966887	yes	yes*	no	no
H142840488	34	2014-07-09	DT 193	SRR1966941	yes	yes*	no	no
H150900563	34	2015-02-23	DT 193	SRR1966963	yes	yes*	no	no
H143720766	34	2014-09-09	DT 193	SRR1966993	yes	yes*	no	no
H144620718	34	2014-11-11	None	SRR1967074	yes	yes*	no	no
H143240626	34	2014-08-06	DT 193	SRR1967096	yes	yes*	no	no
H143320448	34	2014-08-12	DT 193	SRR1967112	yes	yes*	no	no
H151020625	34	2015-03-03	DT 193	SRR1967122	yes	yes*	no	no
H143400481	34	2014-08-18	DT 193	SRR1967173	yes	yes*	no	no
H151300480	34	2015-03-23	Untypable	SRR1967212	yes	yes*	no	no
H141800494	34	2014-04-28	None	SRR1967214	yes	yes*	no	no
H151040668	34	2015-03-04	DT 137	SRR1967234	yes	yes*	no	no
H143560444	34	2014-08-28	PT U323	SRR1967236	yes	yes*	no	no
H141960676	34	2014-05-08	DT 193	SRR1967241	yes	yes*	no	no
H142160292	34	2014-05-22	DT 193	SRR1967276	yes	yes*	no	no
H143220671	34	2014-08-05	DT 193	SRR1967312	yes	yes*	no	no
H150600548	34	2015-02-02	DT 104b	SRR1967348	yes	yes*	no	no
H142000598	34	2014-05-12	None	SRR1967409	yes	yes*	no	no
H141960675	34	2014-05-08	DT 193	SRR1967471	yes	yes*	no	no
H150680611	34	2015-02-06	DT 193	SRR1967474	yes	yes*	no	no
H142980302	34	2014-07-18	DT 193	SRR1967488	yes	yes*	no	no
H143720769	34	2014-09-09	DT 193	SRR1967499	yes	yes*	no	no
H151300479	34	2015-03-23	DT 193	SRR1967561	yes	yes*	no	no
H145040728	34	2014-12-10	DT 193	SRR1967566	yes	yes*	no	no
H143080514	34	2014-07-25	DT 193	SRR1967651	yes	yes*	no	no
H143340519	34	2014-08-13	DT 193	SRR1967679	yes	yes*	no	no
H144680508	34	2014-11-14	DT 193	SRR1967720	yes	yes*	no	no
H141980469	34	2014-05-09	DT 193	SRR1967782	yes	yes*	no	no
H141660481	34	2014-04-17	DT 193	SRR1967813	yes	yes*	no	no
H150920652	34	2015-02-24	DT 193	SRR1967873	yes	yes*	no	no
H150660591	34	2015-02-05	DT 193	SRR1967940	yes	yes*	no	no
H143140481	34	2014-07-30	DT 193	SRR1968040	yes	yes*	no	no
H151300476	34	2015-03-23	Untypable	SRR1968057	yes	yes*	no	no
H143380360	34	2014-08-15	DT 193	SRR1968071	yes	yes*	no	no
H141500477	34	2014-04-07	DT 193	SRR1968097	yes	yes*	no	no
H151220464	34	2015-03-17	Untypable	SRR1968099	yes	yes*	no	no
H144720736	34	2014-11-18	DT 193	SRR1968140	yes	yes*	no	no
H142180412	34	2014-05-23	DT 193	SRR1968149	yes	yes*	no	no
H144320757	34	2014-10-21	DT 193	SRR1968201	yes	yes*	no	no
H143340505	34	2014-08-13	DT 193	SRR1968291	yes	yes*	no	no
H141800491	34	2014-04-28	DT 193	SRR1968308	yes	yes*	no	no
H142760497	34	2014-07-03	DT 193	SRR1968311	yes	yes*	no	no
H142260381	34	2014-05-29	DT 193	SRR1968330	yes	yes*	no	no
H141600085	34	2014-04-14	DT 193	SRR1968340	yes	yes*	no	no
H144540658	34	2014-11-05	DT 193	SRR1968376	yes	yes*	no	no
H144680548	34	2014-11-14	DT 193	SRR1968397	yes	yes*	no	no
H143640556	34	2014-09-03	DT 193	SRR1968416	yes	yes*	no	no
H150880563	34	2015-02-20	DT 193	SRR1968525	yes	yes*	no	no
H141741092	34	2014-04-23	PT U323	SRR1968532	yes	yes*	no	no
H151220466	34	2015-03-17	Untypable	SRR1968549	yes	yes*	no	no
H150640562	34	2015-02-04	RDNC	SRR1968629	yes	yes*	no	no
H141580495	34	2014-04-11	DT 193	SRR1968666	yes	yes*	no	no
H151060483	34	2015-03-05	DT 193	SRR1968670	yes	yes*	no	no
H151180246	34	2015-03-13	Untypable	SRR1968704	yes	yes*	no	no
H143720761	34	2014-09-09	DT 193	SRR1968716	yes	yes*	no	no
H142640394	34	2014-06-25	DT 193	SRR1968735	yes	yes*	no	no
H143140492	34	2014-07-30	DT 193	SRR1968825	yes	yes*	no	no
H141760554	34	2014-04-24	DT 193	SRR1968894	yes	yes*	no	no
H142960521	34	2014-07-17	DT 193	SRR1968909	yes	yes*	no	no
H150900568	34	2015-02-23	DT 193	SRR1968960	yes	yes*	no	no
H143560436	34	2014-08-28	DT 193	SRR1968981	yes	yes*	no	no
H151060484	34	2015-03-05	Untypable	SRR1969001	yes	yes*	no	no
H141500475	34	2014-04-07	None	SRR1969016	yes	yes*	no	no
H141760557	34	2014-04-24	None	SRR1969044	yes	yes*	no	no
H143100450	34	2014-07-28	DT 193	SRR1969065	yes	yes*	no	no
H141660485	34	2014-04-17	DT 193	SRR1969121	yes	yes*	no	no
H143620793	34	2014-09-02	DT 193	SRR1969126	yes	yes*	no	no
H141741114	34	2014-04-23	DT 193	SRR1969145	yes	yes*	no	no
H143180357	34	2014-08-01	DT 193	SRR1969164	yes	yes*	no	no
H143220678	34	2014-08-05	DT 193	SRR1969177	yes	yes*	no	no
H150720604	34	2015-02-10	DT 193	SRR1969208	yes	yes*	no	no
H144440750	34	2014-10-29	DT 193	SRR1969217	yes	yes*	no	no
H143100443	34	2014-07-28	DT 193	SRR1969308	yes	yes*	no	no
H143260617	34	2014-08-07	None	SRR1969405	yes	yes*	no	no
H144120507	34	2014-10-07	DT 193	SRR1969452	yes	yes*	no	no
H144520687	34	2014-11-04	DT 193	SRR1969456	yes	yes*	no	no
H143660479	34	2014-09-04	PT U323	SRR1969457	yes	yes*	no	no
H141940705	34	2014-05-07	DT 193	SRR1969473	yes	yes*	no	no
H143720768	34	2014-09-09	DT 193	SRR1969486	yes	yes*	no	no
H151020623	34	2015-03-03	PT U323	SRR1969498	yes	yes*	no	no
H143220689	34	2014-08-05	DT 193	SRR1969507	yes	yes*	no	no
H143140486	34	2014-07-30	DT 193	SRR1969518	yes	yes*	no	no
H150900571	34	2015-02-23	DT 193	SRR1969596	yes	yes*	no	no
H150920678	34	2015-02-24	DT 193	SRR1969599	yes	yes*	no	no
H143200215	34	2014-08-04	DT 193	SRR1969602	yes	yes*	no	no
H142780376	34	2014-07-04	DT 193	SRR1969606	yes	yes*	no	no
H151220465	34	2015-03-17	Untypable	SRR1969618	yes	yes*	no	no
H151100490	34	2015-03-09	Untypable	SRR1969678	yes	yes*	no	no
H144420916	34	2014-10-28	DT 193	SRR1969683	yes	yes*	no	no
H151220461	34	2015-03-17	Untypable	SRR1969719	yes	yes*	no	no
H143280607	34	2014-08-08	DT 193	SRR1969766	yes	yes*	no	no
H144240613	34	2014-10-15	DT 193	SRR1969770	yes	yes*	no	no
H142360387	34	2014-06-05	DT 120	SRR1969847	yes	yes*	no	no
H143400432	34	2014-08-18	PT U323	SRR1969866	yes	yes*	no	no
H143180355	34	2014-08-01	DT 193	SRR1969888	yes	yes*	no	no
H144620685	34	2014-11-11	DT 193	SRR1969910	yes	yes*	no	no
H144580657	34	2014-11-07	PT 21	SRR1969960	yes	yes*	no	no
H143440347	34	2014-08-20	None	SRR1969966	yes	yes*	no	no
H142840480	34	2014-07-09	DT 193	SRR1969999	yes	yes*	no	no
H144440743	34	2014-10-29	DT 193	SRR1970010	yes	yes*	no	no
H150940630	34	2015-02-25	DT 193	SRR1970041	yes	yes*	no	no
H142680476	34	2014-06-27	DT 193	SRR1970057	yes	yes*	no	no
H151080437	34	2015-03-06	Untypable	SRR1970091	yes	yes*	no	no
H150720596	34	2015-02-10	DT 193	SRR1970116	yes	yes*	no	no
H143260633	34	2014-08-07	DT 120	SRR1970136	yes	yes*	no	no
H151100486	34	2015-03-09	Untypable	SRR1970250	yes	yes*	no	no
H143540879	34	2014-08-27	PT U323	SRR1970307	yes	yes*	no	no
H151220470	34	2015-03-17	DT 193	SRR1970314	yes	yes*	no	no
H143020408	34	2014-07-22	DT 193	SRR3048518	yes	yes*	no	no
H150980442	34	2015-02-27	DT 193	SRR3048561	yes	yes*	no	no
H143000297	34	2014-07-21	DT 193	SRR3048800	yes	yes*	no	no
H151360443	34	2015-03-26	DT 195	SRR3048819	yes	yes*	no	no
H142240391	34	2014-05-28	DT 193	SRR3048932	yes	yes*	no	no
H151120557	34	2015-03-10	Untypable	SRR3048985	yes	yes*	no	no
H145200611	34	2014-12-22	None	SRR3048988	yes	yes*	no	no
H151340538	34	2015-03-25	DT 120	SRR3049041	yes	yes*	no	no
H151360458	34	2015-03-26	DT 193	SRR3049102	yes	yes*	no	no
H142300582	34	2014-06-02	DT 193	SRR3049151	yes	yes*	no	no
H151120560	34	2015-03-10	Untypable	SRR3049188	yes	yes*	no	no
H142420822	34	2014-06-10	DT 193	SRR3049197	yes	yes*	no	no
H143320465	34	2014-08-12	DT 193	SRR3049201	yes	yes*	no	no
H142380313	34	2014-06-06	PT U323	SRR3049268	yes	yes*	no	no
H142540309	34	2014-06-18	DT 193	SRR3049283	yes	yes*	no	no
H144020711	34	2014-09-30	DT 193	SRR3049350	yes	yes*	no	no
H142440707	34	2014-06-11	None	SRR3049373	yes	yes*	no	no
H151120556	34	2015-03-10	Untypable	SRR3049385	yes	yes*	no	no
H144820727	34	2014-11-25	PT 21	SRR3049426	yes	yes*	no	no
H151120553	34	2015-03-10	DT 193	SRR3049457	yes	yes*	no	no
H151420583	34	2015-03-31	Untypable	SRR3049466	yes	yes*	no	no
H142420764	34	2014-06-10	DT 193	SRR3049472	yes	yes*	no	no
H151120559	34	2015-03-10	Untypable	SRR3049482	yes	yes*	no	no
H151120561	34	2015-03-10	Untypable	SRR3049535	yes	yes*	no	no
H151120555	34	2015-03-10	Untypable	SRR3049555	yes	yes*	no	no
H151120558	34	2015-03-10	Untypable	SRR3049575	yes	yes*	no	no
H143300401	34	2014-08-11	DT 193	SRR3049584	yes	yes*	no	no
H142800189	34	2014-07-07	DT 193	SRR3049727	yes	yes*	no	no
H151380461	34	2015-03-27	DT 195	SRR3049823	yes	yes*	no	no
H143680696	34	2014-09-05	DT 193	SRR3049850	yes	yes*	no	no
H151300474	34	2015-03-23	DT 193	SRR3049890	yes	yes*	no	no
H142380315	34	2014-06-06	DT 193	SRR3049935	yes	yes*	no	no
H142340626	34	2014-06-04	DT 193	SRR3049946	yes	yes*	no	no
H151180253	34	2015-03-13	Untypable	SRR3049949	yes	yes*	no	no
H151280509	34	2015-03-20	DT 193	SRR3049975	yes	yes*	no	no
H154140372	34	2015-10-07	DT 120	SRR3284711	yes	yes*	no	no
H152340713	34	2015-06-03	DT 193	SRR3284715	yes	yes*	no	no
H152740240	34	2015-07-01	Untypable	SRR3284717	yes	yes*	no	no
H154100393	34	2015-10-05	Untypable	SRR3284725	yes	yes*	no	no
H154300382	34	2015-10-19	PT U329	SRR3284734	yes	yes*	no	no
H153740470	34	2015-09-09	DT 120	SRR3284744	yes	yes*	no	no
H154960760	34	2015-12-03	None	SRR3284748	yes	yes*	no	no
H153700324	34	2015-09-07	DT 193	SRR3284758	yes	yes*	no	no
H152120542	34	2015-05-19	DT 193	SRR3284765	yes	yes*	no	no
H160220781	34	2016-01-12	None	SRR3284778	yes	yes*	no	no
H155140539	34	2015-12-16	None	SRR3284780	yes	yes*	no	no
H153560137	34	2015-08-27	Untypable	SRR3284809	yes	yes*	no	no
H153840520	34	2015-09-16	Untypable	SRR3284810	yes	yes*	no	no
H154620518	34	2015-11-10	None	SRR3284812	yes	yes*	no	no
H153160280	34	2015-07-30	PT U323	SRR3284818	yes	yes*	no	no
H155140536	34	2015-12-16	None	SRR3284819	yes	yes*	no	no
H154800359	34	2015-11-23	None	SRR3284831	yes	yes*	no	no
H155140542	34	2015-12-16	None	SRR3285055	yes	yes*	no	no
H154520647	34	2015-11-03	None	SRR3285252	yes	yes*	no	no
H160300259	34	2016-01-18	None	SRR3285281	yes	yes*	no	no
H151560676	34	2015-04-09	DT 193	SRR3285356	yes	yes*	no	no
H153540331	34	2015-08-26	Untypable	SRR3285358	yes	yes*	no	no
H154160457	34	2015-10-08	DT 193	SRR3285360	yes	yes*	no	no
H154460357	34	2015-10-29	DT 193	SRR3285400	yes	yes*	no	no
H160220779	34	2016-01-12	None	SRR3285414	yes	yes*	no	no
H151820524	34	2015-04-28	DT 120	SRR3285419	yes	yes*	no	no
H153140404	34	2015-07-29	DT 193	SRR3285421	yes	yes*	no	no
H142260381	34	2014-05-29	DT 193	SRR3285426	yes	yes*	no	no
H154360435	34	2015-10-22	DT 193	SRR3285427	yes	yes*	no	no
H154760207	34	2015-11-19	None	SRR3285432	yes	yes*	no	no
H151640411	34	2015-04-15	DT 120	SRR3285446	yes	yes*	no	no
H155020271	34	2015-12-08	None	SRR3285454	yes	yes*	no	no
H153840513	34	2015-09-16	DT 193	SRR3285458	yes	yes*	no	no
H153260506	34	2015-08-06	PT U323	SRR3285468	yes	yes*	no	no
H153520446	34	2015-08-25	DT 120	SRR3285478	yes	yes*	no	no
H151100488	34	2015-03-09	Untypable	SRR3285491	yes	yes*	no	no
H151740324	34	2015-04-22	Untypable	SRR3286580	yes	yes*	no	no
H151440507	34	2015-04-01	DT 193	SRR3286591	yes	yes*	no	no
H151700448	34	2015-04-20	DT 193	SRR3286604	yes	yes*	no	no
H151560685	34	2015-04-09	Untypable	SRR3286631	yes	yes*	no	no
H151560674	34	2015-04-09	DT 193	SRR3286634	yes	yes*	no	no
H151640374	34	2015-04-15	DT 193	SRR3286664	yes	yes*	no	no
H151540890	34	2015-04-08	DT 193	SRR3286676	yes	yes*	no	no
H152080603	34	2015-05-15	DT 193	SRR3286683	yes	yes*	no	no
H151680561	34	2015-04-17	DT 193	SRR3286696	yes	yes*	no	no
H152080602	34	2015-05-15	DT 193	SRR3286699	yes	yes*	no	no
H152080598	34	2015-05-15	DT 193	SRR3286706	yes	yes*	no	no
H152180628	34	2015-05-22	DT 193	SRR3286714	yes	yes*	no	no
H152020819	34	2015-05-12	Untypable	SRR3286723	yes	yes*	no	no
H152060596	34	2015-05-14	DT 193	SRR3286727	yes	yes*	no	no
H152260543	34	2015-05-28	DT 193	SRR3286729	yes	yes*	no	no
H152420810	34	2015-06-09	Untypable	SRR3286896	yes	yes*	no	no
H152600561	34	2015-06-22	Untypable	SRR3286922	yes	yes*	no	no
H152620495	34	2015-06-23	DT 193	SRR3286925	yes	yes*	no	no
H152740238	34	2015-07-01	DT 193	SRR3286958	yes	yes*	no	no
H152860555	34	2015-07-09	DT 120	SRR3286969	yes	yes*	no	no
H152580650	34	2015-06-19	RDNC	SRR3322094	yes	yes*	no	no
H152040583	34	2015-05-13	DT 193	SRR3322329	yes	yes*	no	no
H151820523	34	2015-04-28	DT 193	SRR3322411	yes	yes*	no	no
H152240468	34	2015-05-27	DT 193	SRR3322420	yes	yes*	no	no
H143760578	34	2014-09-11	None	SRR1967339	no	yes*	no	no
H144940556	34	2014-12-03	DT 120	SRR1960687	yes*?	no	no	no
H142020351	19	2014-05-13	None	SRR1968793	yes*?	no	no	no
H142920583	19	2014-07-15	PT U288	SRR1968818	yes*?	no	no	no
H151920509	34	2015-05-05	PT U311	SRR3286704	yes*?	no	no	no
H152340701	19	2015-06-03	DT 10	SRR3286872	yes*?	no	no	no
H143660450	19	2014-09-04	DT 120	SRR1958481	yes*	no	no	no
H144660699	19	2014-11-13	PT U281	SRR1963380	yes*	no	no	no
H142780372	19	2014-07-04	DT 40	SRR1965151	yes*	no	no	no
H143140489	19	2014-07-30	DT 49	SRR1966380	yes*	no	no	no
H143420589	19	2014-08-19	None	SRR1966642	yes*	no	no	no
H143880705	19	2014-09-19	DT 120	SRR1966722	yes*	no	no	no
H141840480	19	2014-04-30	DT 120	SRR1967406	yes*	no	no	no
H143520444	19	2014-08-26	DT 49	SRR1967536	yes*	no	no	no
H150620545	313	2015-02-03	DT 193	SRR1968269	yes*	no	no	no
H150820681	19	2015-02-17	DT 44	SRR1968663	yes*	no	no	no
H142920573	19	2014-07-15	DT 49	SRR1968846	yes*	no	no	no
H150620544	313	2015-02-03	DT 193	SRR1969492	yes*	no	no	no
H143400441	19	2014-08-18	RDNC	SRR1969848	yes*	no	no	no
H143740716	19	2014-09-10	DT 44	SRR1970113	yes*	no	no	no
H142540304	19	2014-06-18	DT 49	SRR3048886	yes*	no	no	no
H142520441	19	2014-06-17	DT 203	SRR3049530	yes*	no	no	no
H142940536	19	2014-07-16	None	SRR3049928	yes*	no	no	no
H154780417	19	2015-11-20	None	SRR3284747	yes*	no	no	no
H153020667	19	2015-07-21	RDNC	SRR3285434	yes*	no	no	no
H152820418	19	2015-07-07	DT 9	SRR3286967	yes*	no	no	no
H143700617	34	2014-09-08	DT 193	SRR1957778	yes	no	no	no
H143580507	34	2014-08-29	None	SRR1957883	yes	no	no	no
H143960298	34	2014-09-25	PT U323	SRR1958449	yes	no	no	no
H150340501	34	2015-01-14	DT 137	SRR1959467	yes	no	no	no
H144740723	34	2014-11-19	DT 179	SRR1960364	yes	no	no	no
H145120619	34	2014-12-16	PT U329	SRR1961508	yes	no	no	no
H145060538	34	2014-12-11	None	SRR1963250	yes	no	no	no
H144740702	34	2014-11-19	None	SRR1963330	yes	no	no	no
H142160295	34	2014-05-22	DT 120	SRR1965971	yes	no	no	no
H143840575	34	2014-09-17	None	SRR1967200	yes	no	no	no
H142020441	34	2014-05-13	DT 193	SRR1967279	yes	no	no	no
H151220457	34	2015-03-17	DT 193	SRR1967643	yes	no	no	no
H144720834	34	2014-11-18	None	SRR1968281	yes	no	no	no
H143300402	34	2014-08-11	PT U323	SRR1968378	yes	no	no	no
H145180720	34	2014-12-19	PT U323	SRR1968387	yes	no	no	no
H141960666	34	2014-05-08	PT U323	SRR1968427	yes	no	no	no
H144520714	34	2014-11-04	PT U323	SRR1968460	yes	no	no	no
H143300404	34	2014-08-11	DT 193	SRR1969214	yes	no	no	no
H143520415	34	2014-08-26	DT 193	SRR1969218	yes	no	no	no
H150460715	34	2015-01-22	PT U323	SRR1969842	yes	no	no	no
H151280512	34	2015-03-20	DT 193	SRR3049101	yes	no	no	no
H141880268	34	2014-05-02	DT 193	SRR3049413	yes	no	no	no
H151300482	34	2015-03-23	RDNC	SRR3049889	yes	no	no	no
H151840455	34	2015-04-29	DT 120	SRR3286600	yes	no	no	no
H152880399	34	2015-07-10	DT 120	SRR3321855	yes	no	no	no
H152400632	34	2015-06-08	DT 193	SRR3322096	yes	no	no	no
H143740703	19	2014-09-10	None	SRR1957724	no	no	no	no
H143740704	34	2014-09-10	DT 193	SRR1957753	no	no	no	no
H143700618	34	2014-09-08	DT 193	SRR1957779	no	no	no	no
H143700633	34	2014-09-08	PT U311	SRR1957785	no	no	no	no
H143740686	213	2014-09-10	DT 81	SRR1957801	no	no	no	no
H143680693	34	2014-09-05	DT 120	SRR1957803	no	no	no	no
H144160430	34	2014-10-09	DT 193	SRR1957818	no	no	no	no
H144120559	34	2014-10-07	PT U323	SRR1957824	no	no	no	no
H143780538	213	2014-09-12	DT 80	SRR1957825	no	no	no	no
H143580621	19	2014-08-29	PT U314	SRR1957829	no	no	no	no
H143580538	34	2014-08-29	PT U311	SRR1957831	no	no	no	no
H144500515	19	2014-11-03	Untypable	SRR1957832	no	no	no	no
H142640386	19	2014-06-25	None	SRR1957839	no	no	no	no
H143160444	19	2014-07-31	DT 104	SRR1957845	no	no	no	no
H144220671	34	2014-10-14	DT 120	SRR1957846	no	no	no	no
H144240612	19	2014-10-15	DT 104	SRR1957860	no	no	no	no
H143780537	19	2014-09-12	PT U302	SRR1957861	no	no	no	no
H144220720	19	2014-10-14	DT 208	SRR1957884	no	no	no	no
H144220658	19	2014-10-14	PT U302	SRR1957885	no	no	no	no
H144460488	19	2014-10-30	Untypable	SRR1957895	no	no	no	no
H144120557	19	2014-10-07	DT 104	SRR1957899	no	no	no	no
H143960356	19	2014-09-25	DT 104	SRR1957900	no	no	no	no
H143980748	19	2014-09-26	PT U302	SRR1957902	no	no	no	no
H144260676	19	2014-10-16	RDNC	SRR1957906	no	no	no	no
H143580536	19	2014-08-29	DT 99	SRR1957908	no	no	no	no
H143960357	34	2014-09-25	DT 193	SRR1957940	no	no	no	no
H144500519	19	2014-11-03	PT U302	SRR1957965	no	no	no	no
H143920796	19	2014-09-23	DT 104b	SRR1957971	no	no	no	no
H143780540	34	2014-09-12	DT 193	SRR1957989	no	no	no	no
H143680693	34	2014-09-05	DT 120	SRR1957990	no	no	no	no
H143580525	34	2014-08-29	None	SRR1957998	no	no	no	no
H144580647	34	2014-11-07	DT 193	SRR1958004	no	no	no	no
H143800499	19	2014-09-15	DT 46	SRR1958012	no	no	no	no
H143920792	19	2014-09-23	RDNC	SRR1958015	no	no	no	no
H143920800	34	2014-09-23	PT U311	SRR1958024	no	no	no	no
H143920797	19	2014-09-23	PT U302	SRR1958026	no	no	no	no
H143960363	34	2014-09-25	DT 193	SRR1958034	no	no	no	no
H144220661	313	2014-10-14	None	SRR1958036	no	no	no	no
H143920802	34	2014-09-23	DT 193	SRR1958048	no	no	no	no
H144200661	34	2014-10-13	DT 193	SRR1958053	no	no	no	no
H144360258	19	2014-10-23	PT U302	SRR1958061	no	no	no	no
H143940635	34	2014-09-24	DT 193	SRR1958071	no	no	no	no
H142640387	19	2014-06-25	None	SRR1958073	no	no	no	no
H143780536	34	2014-09-12	DT 193	SRR1958084	no	no	no	no
H144020716	34	2014-09-30	DT 193	SRR1958107	no	no	no	no
H144260674	19	2014-10-16	DT 8	SRR1958120	no	no	no	no
H144360256	19	2014-10-23	PT U302	SRR1958124	no	no	no	no
H143580526	213	2014-08-29	RDNC	SRR1958128	no	no	no	no
H143920789	34	2014-09-23	DT 193	SRR1958132	no	no	no	no
H144220673	34	2014-10-14	DT 193	SRR1958146	no	no	no	no
H143800498	19	2014-09-15	PT U291	SRR1958173	no	no	no	no
H144220674	34	2014-10-14	PT U311	SRR1958174	no	no	no	no
H144140619	19	2014-10-08	DT 193	SRR1958177	no	no	no	no
H143780539	34	2014-09-12	DT 120	SRR1958181	no	no	no	no
H143960367	19	2014-09-25	PT U312	SRR1958189	no	no	no	no
H144140631	34	2014-10-08	DT 195	SRR1958194	no	no	no	no
H143600541	34	2014-09-01	PT U311	SRR1958201	no	no	no	no
H144560589	19	2014-11-06	DT 132	SRR1958205	no	no	no	no
H144220720	19	2014-10-14	DT 208	SRR1958209	no	no	no	no
H143780543	19	2014-09-12	DT 1	SRR1958214	no	no	no	no
H143920801	34	2014-09-23	PT U311	SRR1958221	no	no	no	no
H143340495	34	2014-08-13	DT 193	SRR1958233	no	no	no	no
H144160463	34	2014-10-09	PT U323	SRR1958237	no	no	no	no
H144500534	19	2014-11-03	DT 193	SRR1958241	no	no	no	no
H143580522	19	2014-08-29	DT 8	SRR1958243	no	no	no	no
H143580533	19	2014-08-29	DT 193	SRR1958267	no	no	no	no
H144060572	19	2014-10-02	PT U302	SRR1958281	no	no	no	no
H143940533	34	2014-09-24	DT 193	SRR1958285	no	no	no	no
H144200657	19	2014-10-13	DT 208	SRR1958288	no	no	no	no
H144220672	19	2014-10-14	DT 8	SRR1958298	no	no	no	no
H144380544	313	2014-10-24	DT 2	SRR1958303	no	no	no	no
H144140627	34	2014-10-08	PT U311	SRR1958304	no	no	no	no
H144140610	19	2014-10-08	DT 104	SRR1958306	no	no	no	no
H144380574	19	2014-10-24	PT U311	SRR1958313	no	no	no	no
H143940637	34	2014-09-24	DT 193	SRR1958316	no	no	no	no
H144220659	19	2014-10-14	Untypable	SRR1958317	no	no	no	no
H144180588	19	2014-10-10	DT 41b	SRR1958320	no	no	no	no
H144220662	34	2014-10-14	PT U323	SRR1958344	no	no	no	no
H142860397	34	2014-07-10	DT 193	SRR1958354	no	no	no	no
H144020710	34	2014-09-30	DT 193	SRR1958355	no	no	no	no
H143760585	19	2014-09-11	DT 8	SRR1958371	no	no	no	no
H144120556	19	2014-10-07	DT 1	SRR1958394	no	no	no	no
H143680695	34	2014-09-05	DT 193	SRR1958399	no	no	no	no
H144260669	19	2014-10-16	PT U288	SRR1958402	no	no	no	no
H143640585	19	2014-09-03	None	SRR1958404	no	no	no	no
H144160425	19	2014-10-09	DT 15a	SRR1958405	no	no	no	no
H144240607	19	2014-10-15	DT 104b	SRR1958407	no	no	no	no
H143540763	19	2014-08-27	DT 8	SRR1958434	no	no	no	no
H143580513	19	2014-08-29	DT 1	SRR1958437	no	no	no	no
H144200659	34	2014-10-13	DT 7a	SRR1958440	no	no	no	no
H143600543	34	2014-09-01	PT U311	SRR1958443	no	no	no	no
H143960360	19	2014-09-25	PT U302	SRR1958444	no	no	no	no
H143960359	34	2014-09-25	PT U323	SRR1958458	no	no	no	no
H143800504	19	2014-09-15	DT 46	SRR1958459	no	no	no	no
H143920793	34	2014-09-23	DT 7a	SRR1958465	no	no	no	no
H144200658	19	2014-10-13	DT 1	SRR1958467	no	no	no	no
H143940630	19	2014-09-24	DT 8	SRR1958470	no	no	no	no
H143800500	34	2014-09-15	DT 193	SRR1958472	no	no	no	no
H144380586	34	2014-10-24	PT U323	SRR1958483	no	no	no	no
H142860403	19	2014-07-10	DT 193	SRR1958492	no	no	no	no
H143800497	19	2014-09-15	DT 193	SRR1958502	no	no	no	no
H144060577	34	2014-10-02	PT U323	SRR1958513	no	no	no	no
H143660478	19	2014-09-04	DT 135	SRR1958518	no	no	no	no
H144480567	34	2014-10-31	DT 193	SRR1958532	no	no	no	no
H142860396	19	2014-07-10	DT 135	SRR1958533	no	no	no	no
H142860385	19	2014-07-10	DT 193	SRR1958551	no	no	no	no
H144580651	34	2014-11-07	PT U311	SRR1958552	no	no	no	no
H144140628	34	2014-10-08	None	SRR1958556	no	no	no	no
H143600542	34	2014-09-01	DT 193	SRR1958563	no	no	no	no
H143740708	34	2014-09-10	DT 120	SRR1958570	no	no	no	no
H144020714	34	2014-09-30	None	SRR1958577	no	no	no	no
H143920803	19	2014-09-23	DT 101	SRR1958588	no	no	no	no
H143800502	34	2014-09-15	DT 193	SRR1958591	no	no	no	no
H143600540	34	2014-09-01	PT U311	SRR1958601	no	no	no	no
H143980747	34	2014-09-26	DT 120	SRR1958620	no	no	no	no
H143600539	19	2014-09-01	DT 104	SRR1958631	no	no	no	no
H144220669	34	2014-10-14	DT 193	SRR1958645	no	no	no	no
H144240634	19	2014-10-15	DT 135	SRR1958652	no	no	no	no
H143780564	19	2014-09-12	DT 110	SRR1958670	no	no	no	no
H144020708	19	2014-09-30	PT U302	SRR1958686	no	no	no	no
H144140634	19	2014-10-08	DT 104	SRR1958688	no	no	no	no
H150400537	34	2015-01-19	DT 193	SRR1959120	no	no	no	no
H124521212	19	2012-11-06	DT 208	SRR1959219	no	no	no	no
H144880873	34	2014-11-28	DT 120	SRR1959221	no	no	no	no
H144920410	34	2014-12-02	PT U311	SRR1959233	no	no	no	no
H144920634	34	2014-12-02	DT 193	SRR1959234	no	no	no	no
H124521012	34	2012-11-06	DT 120	SRR1959239	no	no	no	no
H144900578	34	2014-12-01	PT U323	SRR1959248	no	no	no	no
H143880725	34	2014-09-19	DT 193	SRR1959251	no	no	no	no
H143880726	34	2014-09-19	DT 193	SRR1959255	no	no	no	no
H145240594	34	2014-12-24	RDNC	SRR1959274	no	no	no	no
H143900574	19	2014-09-22	PT U308	SRR1959284	no	no	no	no
H143660470	34	2014-09-04	DT 193	SRR1959296	no	no	no	no
H145080413	19	2014-12-12	DT 193	SRR1959318	no	no	no	no
H150220503	19	2015-01-06	DT 120	SRR1959363	no	no	no	no
H150400540	34	2015-01-19	DT 193	SRR1959380	no	no	no	no
H150240438	19	2015-01-07	DT 41	SRR1959400	no	no	no	no
H144740720	19	2014-11-19	DT 101	SRR1959412	no	no	no	no
H150400536	34	2015-01-19	RDNC	SRR1959420	no	no	no	no
H145120620	19	2014-12-16	DT 18	SRR1959425	no	no	no	no
H124521137	19	2012-11-06	DT 64	SRR1959429	no	no	no	no
H144740658	19	2014-11-19	DT 15a	SRR1959433	no	no	no	no
H150120636	2212	2014-12-30	DT 193	SRR1959451	no	no	no	no
H145100673	34	2014-12-15	DT 40	SRR1959453	no	no	no	no
H144820733	34	2014-11-25	PT U311	SRR1959460	no	no	no	no
H145020733	19	2014-12-09	DT 191a	SRR1959462	no	no	no	no
H141600104	19	2014-04-14	None	SRR1959465	no	no	no	no
H144640573	19	2014-11-12	DT 132	SRR1959469	no	no	no	no
H145100676	19	2014-12-15	DT 104	SRR1959472	no	no	no	no
H150260326	19	2015-01-08	DT 104	SRR1959478	no	no	no	no
H144760705	19	2014-11-20	DT 132	SRR1959486	no	no	no	no
H144900575	19	2014-12-01	DT 161	SRR1959493	no	no	no	no
H124521018	34	2012-11-06	DT 120	SRR1959495	no	no	no	no
H144920412	34	2014-12-02	PT U311	SRR1959497	no	no	no	no
H144920637	568	2014-12-02	DT 56	SRR1959499	no	no	no	no
H144340715	19	2014-10-22	DT 93	SRR1959513	no	no	no	no
H145220853	19	2014-12-23	DT 1	SRR1960036	no	no	no	no
H144740709	34	2014-11-19	DT 193	SRR1960040	no	no	no	no
H124521169	19	2012-11-06	DT 135	SRR1960041	no	no	no	no
H150120668	19	2014-12-30	DT 1	SRR1960045	no	no	no	no
H150240437	34	2015-01-07	PT U311	SRR1960053	no	no	no	no
H132260959	34	2013-05-30	DT 120	SRR1960058	no	no	no	no
H144340716	19	2014-10-22	DT 193	SRR1960075	no	no	no	no
H144760719	19	2014-11-20	DT 132	SRR1960081	no	no	no	no
H144920618	34	2014-12-02	None	SRR1960128	no	no	no	no
H124521302	19	2012-11-06	DT 35	SRR1960135	no	no	no	no
H150320538	34	2015-01-13	PT U311	SRR1960138	no	no	no	no
H145120596	19	2014-12-16	DT 2	SRR1960140	no	no	no	no
H145100624	34	2014-12-15	DT 120	SRR1960147	no	no	no	no
H145060536	34	2014-12-11	DT 193	SRR1960162	no	no	no	no
H144660684	19	2014-11-13	RDNC	SRR1960165	no	no	no	no
H124521125	19	2012-11-06	DT 208	SRR1960179	no	no	no	no
H124521124	19	2012-11-06	DT 9	SRR1960184	no	no	no	no
H144920630	34	2014-12-02	DT 120	SRR1960185	no	no	no	no
H150280543	19	2015-01-09	DT 104	SRR1960186	no	no	no	no
H145120625	34	2014-12-16	None	SRR1960187	no	no	no	no
H145100804	34	2014-12-15	None	SRR1960189	no	no	no	no
H124521316	19	2012-11-06	DT 30	SRR1960204	no	no	no	no
H150320702	34	2015-01-13	DT 193	SRR1960217	no	no	no	no
H144640572	19	2014-11-12	DT 132	SRR1960218	no	no	no	no
H145080422	19	2014-12-12	DT 12	SRR1960220	no	no	no	no
H124521330	19	2012-11-06	DT 8	SRR1960230	no	no	no	no
H150320703	19	2015-01-13	DT 104	SRR1960252	no	no	no	no
H144740712	19	2014-11-19	RDNC	SRR1960264	no	no	no	no
H144660701	34	2014-11-13	PT U323	SRR1960285	no	no	no	no
H144760703	19	2014-11-20	DT 132	SRR1960290	no	no	no	no
H144340719	34	2014-10-22	PT U311	SRR1960310	no	no	no	no
H150240440	34	2015-01-07	DT 120	SRR1960311	no	no	no	no
H144740711	19	2014-11-19	None	SRR1960314	no	no	no	no
H144760707	19	2014-11-20	DT 132	SRR1960320	no	no	no	no
H150140577	34	2014-12-31	DT 193	SRR1960327	no	no	no	no
H145240540	34	2014-12-24	PT U311	SRR1960355	no	no	no	no
H144920636	34	2014-12-02	PT U311	SRR1960362	no	no	no	no
H144340712	19	2014-10-22	DT 1	SRR1960366	no	no	no	no
H144920628	19	2014-12-02	Untypable	SRR1960375	no	no	no	no
H124521119	19	2012-11-06	DT 135	SRR1960376	no	no	no	no
H132260971	19	2013-05-30	DT 64	SRR1960381	no	no	no	no
H144660687	19	2014-11-13	DT 132	SRR1960382	no	no	no	no
H145120616	34	2014-12-16	DT 193	SRR1960385	no	no	no	no
H144880869	19	2014-11-28	DT 41b	SRR1960532	no	no	no	no
H150340498	19	2015-01-14	RDNC	SRR1960686	no	no	no	no
H150320715	34	2015-01-13	DT 193	SRR1960689	no	no	no	no
H144920635	34	2014-12-02	DT 120	SRR1960902	no	no	no	no
H150320697	19	2015-01-13	RDNC	SRR1960982	no	no	no	no
H144740651	19	2014-11-19	DT 2	SRR1960987	no	no	no	no
H144740718	19	2014-11-19	DT 1	SRR1961771	no	no	no	no
H124521014	34	2012-11-06	DT 120	SRR1962284	no	no	no	no
H144740710	19	2014-11-19	DT 8	SRR1962554	no	no	no	no
H150200808	19	2015-01-05	PT U288	SRR1962604	no	no	no	no
H145120615	34	2014-12-16	DT 193	SRR1963079	no	no	no	no
H150200814	19	2015-01-05	None	SRR1963082	no	no	no	no
H144940490	19	2014-12-03	DT 41	SRR1963083	no	no	no	no
H144740719	34	2014-11-19	DT 193	SRR1963091	no	no	no	no
H143660462	19	2014-09-04	DT 193	SRR1963093	no	no	no	no
H144940560	34	2014-12-03	DT 193	SRR1963098	no	no	no	no
H150120639	19	2014-12-30	DT 135	SRR1963111	no	no	no	no
H145120597	19	2014-12-16	DT 2	SRR1963115	no	no	no	no
H144660700	19	2014-11-13	PT U302	SRR1963146	no	no	no	no
H145040717	34	2014-12-10	DT 120	SRR1963199	no	no	no	no
H124521082	19	2012-11-06	DT 135	SRR1963221	no	no	no	no
H150400539	19	2015-01-19	Untypable	SRR1963222	no	no	no	no
H150220512	34	2015-01-06	None	SRR1963223	no	no	no	no
H144640580	34	2014-11-12	DT 120	SRR1963225	no	no	no	no
H144880865	19	2014-11-28	DT 12	SRR1963243	no	no	no	no
H145060728	19	2014-12-11	Untypable	SRR1963253	no	no	no	no
H150220521	19	2015-01-06	DT 41	SRR1963271	no	no	no	no
H144920624	34	2014-12-02	DT 120	SRR1963276	no	no	no	no
H132260914	34	2013-05-30	DT 120	SRR1963298	no	no	no	no
H145140600	34	2014-12-17	DT 120	SRR1963313	no	no	no	no
H144900572	19	2014-12-01	DT 104	SRR1963318	no	no	no	no
H144920627	323	2014-12-02	RDNC	SRR1963331	no	no	no	no
H144760704	19	2014-11-20	DT 132	SRR1963332	no	no	no	no
H144880866	19	2014-11-28	None	SRR1963337	no	no	no	no
H143900512	34	2014-09-22	DT 193	SRR1963341	no	no	no	no
H124521322	19	2012-11-06	DT 135	SRR1963343	no	no	no	no
H150380351	19	2015-01-16	DT 104	SRR1963345	no	no	no	no
H145140592	34	2014-12-17	DT 193	SRR1963353	no	no	no	no
H150240436	34	2015-01-07	DT 193	SRR1963360	no	no	no	no
H150320705	34	2015-01-13	DT 120	SRR1963369	no	no	no	no
H124521176	19	2012-11-06	RDNC	SRR1963370	no	no	no	no
H124521308	19	2012-11-06	DT 135	SRR1963374	no	no	no	no
H150320692	19	2015-01-13	DT 104	SRR1963378	no	no	no	no
H143540899	19	2014-08-27	PT U312	SRR1963379	no	no	no	no
H144400598	34	2014-10-27	DT 193	SRR1963406	no	no	no	no
H145060720	19	2014-12-11	DT 104	SRR1963412	no	no	no	no
H144660698	34	2014-11-13	DT 193	SRR1963444	no	no	no	no
H150220500	2103	2015-01-06	RDNC	SRR1963446	no	no	no	no
H144760708	19	2014-11-20	DT 191	SRR1963451	no	no	no	no
H143660473	34	2014-09-04	DT 193	SRR1963458	no	no	no	no
H124521334	19	2012-11-06	DT 64	SRR1963460	no	no	no	no
H145140599	34	2014-12-17	PT U311	SRR1963465	no	no	no	no
H150300415	19	2015-01-12	PT U331	SRR1963471	no	no	no	no
H144340718	34	2014-10-22	DT 193	SRR1963473	no	no	no	no
H144360259	19	2014-10-23	RDNC	SRR1963474	no	no	no	no
H144920411	34	2014-12-02	PT U311	SRR1963478	no	no	no	no
H124521199	19	2012-11-06	DT 64	SRR1963484	no	no	no	no
H150120645	34	2014-12-30	DT 193	SRR1963496	no	no	no	no
H143880724	34	2014-09-19	DT 193	SRR1963501	no	no	no	no
H124521083	19	2012-11-06	DT 8	SRR1963502	no	no	no	no
H150320714	19	2015-01-13	PT U288	SRR1963513	no	no	no	no
H124521333	19	2012-11-06	DT 35	SRR1963522	no	no	no	no
H143900570	34	2014-09-22	DT 193	SRR1963523	no	no	no	no
H144780666	19	2014-11-21	DT 132	SRR1963525	no	no	no	no
H145100674	19	2014-12-15	DT 193	SRR1963532	no	no	no	no
H150120641	34	2014-12-30	DT 193	SRR1963537	no	no	no	no
H144500535	19	2014-11-03	PT U302	SRR1965045	no	no	no	no
H142560489	19	2014-06-19	DT 193	SRR1965047	no	no	no	no
H143820790	19	2014-09-16	DT 8	SRR1965054	no	no	no	no
H143240683	34	2014-08-06	DT 193	SRR1965061	no	no	no	no
H150780494	19	2015-02-13	PT U302	SRR1965071	no	no	no	no
H143200210	19	2014-08-04	DT 104b	SRR1965074	no	no	no	no
H143200618	19	2014-08-04	DT 8	SRR1965081	no	no	no	no
H143140591	19	2014-07-30	DT 43	SRR1965088	no	no	no	no
H141560271	34	2014-04-10	DT 193	SRR1965093	no	no	no	no
H143340515	34	2014-08-13	None	SRR1965096	no	no	no	no
H142640385	19	2014-06-25	PT U302	SRR1965108	no	no	no	no
H143820794	19	2014-09-16	PT U312	SRR1965135	no	no	no	no
H151080433	34	2015-03-06	DT 193	SRR1965147	no	no	no	no
H150880559	19	2015-02-20	PT U288	SRR1965149	no	no	no	no
H144420918	34	2014-10-28	PT U329	SRR1965153	no	no	no	no
H144120538	19	2014-10-07	None	SRR1965166	no	no	no	no
H143080520	34	2014-07-25	DT 193	SRR1965173	no	no	no	no
H151000372	19	2015-03-02	DT 1	SRR1965174	no	no	no	no
H144040622	34	2014-10-01	DT 193	SRR1965178	no	no	no	no
H142740624	34	2014-07-02	DT 193	SRR1965188	no	no	no	no
H150700259	19	2015-02-09	PT U288	SRR1965201	no	no	no	no
H143640580	34	2014-09-03	DT 193	SRR1965203	no	no	no	no
H144080426	19	2014-10-03	None	SRR1965208	no	no	no	no
H144600640	2083	2014-11-10	RDNC	SRR1965215	no	no	no	no
H144640583	19	2014-11-12	DT 104b	SRR1965244	no	no	no	no
H142960507	19	2014-07-17	DT 74	SRR1965261	no	no	no	no
H142000599	313	2014-05-12	DT 132	SRR1965263	no	no	no	no
H145140591	19	2014-12-17	PT U302	SRR1965276	no	no	no	no
H150560642	19	2015-01-29	DT 41b	SRR1965280	no	no	no	no
H150840621	568	2015-02-18	DT 41	SRR1965287	no	no	no	no
H151020627	34	2015-03-03	PT U323	SRR1965305	no	no	no	no
H142240472	19	2014-05-28	DT 161	SRR1965311	no	no	no	no
H143300405	34	2014-08-11	DT 120	SRR1965312	no	no	no	no
H143620794	19	2014-09-02	DT 193	SRR1965314	no	no	no	no
H141860444	19	2014-05-01	RDNC	SRR1965324	no	no	no	no
H141980466	19	2014-05-09	DT 1	SRR1965331	no	no	no	no
H145020735	34	2014-12-09	DT 193	SRR1965342	no	no	no	no
H143240644	34	2014-08-06	DT 193	SRR1965343	no	no	no	no
H143820797	19	2014-09-16	DT 193	SRR1965373	no	no	no	no
H142140689	313	2014-05-21	DT 103	SRR1965387	no	no	no	no
H143260629	34	2014-08-07	DT 193	SRR1965388	no	no	no	no
H141660476	34	2014-04-17	DT 104	SRR1965389	no	no	no	no
H143240640	34	2014-08-06	DT 193	SRR1965402	no	no	no	no
H144540654	34	2014-11-05	DT 193	SRR1965421	no	no	no	no
H141980458	19	2014-05-09	DT 104	SRR1965423	no	no	no	no
H151340523	34	2015-03-25	DT 193	SRR1965442	no	no	no	no
H143200611	19	2014-08-04	DT 104	SRR1965446	no	no	no	no
H142840479	19	2014-07-09	DT 101	SRR1965466	no	no	no	no
H142040426	19	2014-05-14	DT 101	SRR1965467	no	no	no	no
H143480449	34	2014-08-22	PT U311	SRR1965472	no	no	no	no
H141600086	34	2014-04-14	DT 193	SRR1965475	no	no	no	no
H144680544	34	2014-11-14	None	SRR1965479	no	no	no	no
H151100485	34	2015-03-09	DT 190	SRR1965497	no	no	no	no
H143240637	19	2014-08-06	PT U312	SRR1965508	no	no	no	no
H144520716	19	2014-11-04	DT 104	SRR1965513	no	no	no	no
H150660588	34	2015-02-05	DT 193	SRR1965517	no	no	no	no
H141820389	19	2014-04-29	DT 193	SRR1965524	no	no	no	no
H141880251	19	2014-05-02	PT U312	SRR1965534	no	no	no	no
H142240394	19	2014-05-28	DT 161	SRR1965556	no	no	no	no
H143420605	34	2014-08-19	DT 193	SRR1965582	no	no	no	no
H144980592	19	2014-12-05	DT 208	SRR1965583	no	no	no	no
H143540882	34	2014-08-27	DT 193	SRR1965589	no	no	no	no
H145120591	323	2014-12-16	DT 104	SRR1965592	no	no	no	no
H143740710	19	2014-09-10	DT 193	SRR1965598	no	no	no	no
H143060187	19	2014-07-24	DT 205	SRR1965637	no	no	no	no
H143380441	34	2014-08-15	DT 7a	SRR1965644	no	no	no	no
H143220674	19	2014-08-05	None	SRR1965648	no	no	no	no
H144340710	34	2014-10-22	PT U323	SRR1965661	no	no	no	no
H141620518	313	2014-04-15	DT 56	SRR1965662	no	no	no	no
H142740627	19	2014-07-02	DT 104b	SRR1965663	no	no	no	no
H141600088	34	2014-04-14	DT 193	SRR1965672	no	no	no	no
H142920608	213	2014-07-15	DT 1	SRR1965680	no	no	no	no
H142880242	34	2014-07-11	DT 193	SRR1965696	no	no	no	no
H141741118	19	2014-04-23	DT 104b	SRR1965698	no	no	no	no
H141660477	19	2014-04-17	DT 120	SRR1965710	no	no	no	no
H144620695	2083	2014-11-11	DT 193	SRR1965712	no	no	no	no
H142820418	34	2014-07-08	DT 193	SRR1965718	no	no	no	no
H144940487	34	2014-12-03	PT U311	SRR1965720	no	no	no	no
H144520686	19	2014-11-04	DT 193	SRR1965745	no	no	no	no
H143440341	19	2014-08-20	DT 193	SRR1965754	no	no	no	no
H144080430	34	2014-10-03	DT 193	SRR1965771	no	no	no	no
H150700283	19	2015-02-09	DT 135	SRR1965778	no	no	no	no
H143560440	34	2014-08-28	None	SRR1965780	no	no	no	no
H144800784	34	2014-11-24	DT 120	SRR1965802	no	no	no	no
H150820638	19	2015-02-17	DT 104	SRR1965809	no	no	no	no
H143560441	19	2014-08-28	DT 193	SRR1965812	no	no	no	no
H144620700	19	2014-11-11	DT 2a	SRR1965814	no	no	no	no
H143740725	19	2014-09-10	DT 99	SRR1965815	no	no	no	no
H143340502	34	2014-08-13	DT 104b	SRR1965816	no	no	no	no
H144640576	34	2014-11-12	DT 193	SRR1965820	no	no	no	no
H151220472	568	2015-03-17	DT 56	SRR1965823	no	no	no	no
H141820386	34	2014-04-29	DT 193	SRR1965854	no	no	no	no
H142140691	19	2014-05-21	DT 1	SRR1965859	no	no	no	no
H144300576	34	2014-10-20	PT U311	SRR1965878	no	no	no	no
H141820391	19	2014-04-29	PT U314	SRR1965880	no	no	no	no
H144540655	19	2014-11-05	PT U302	SRR1965888	no	no	no	no
H143760580	19	2014-09-11	DT 193	SRR1965896	no	no	no	no
H143660507	34	2014-09-04	DT 193	SRR1965903	no	no	no	no
H144640585	34	2014-11-12	DT 120	SRR1965928	no	no	no	no
H143340500	34	2014-08-13	None	SRR1965940	no	no	no	no
H143280603	34	2014-08-08	DT 193	SRR1965953	no	no	no	no
H142600665	34	2014-06-23	DT 195	SRR1965964	no	no	no	no
H142880253	19	2014-07-11	DT 104	SRR1965981	no	no	no	no
H141660473	34	2014-04-17	DT 193	SRR1965994	no	no	no	no
H144520724	34	2014-11-04	DT 193	SRR1965996	no	no	no	no
H144260673	19	2014-10-16	DT 104	SRR1966000	no	no	no	no
H141840455	19	2014-04-30	PT U312	SRR1966007	no	no	no	no
H144060558	19	2014-10-02	PT U302	SRR1966019	no	no	no	no
H150900461	313	2015-02-23	DT 56	SRR1966023	no	no	no	no
H143760583	19	2014-09-11	None	SRR1966034	no	no	no	no
H143120493	19	2014-07-29	RDNC	SRR1966038	no	no	no	no
H143340518	19	2014-08-13	DT 104b	SRR1966047	no	no	no	no
H150800523	34	2015-02-16	DT 193	SRR1966059	no	no	no	no
H144040605	19	2014-10-01	DT 8	SRR1966062	no	no	no	no
H143280610	34	2014-08-08	DT 193	SRR1966066	no	no	no	no
H141580513	313	2014-04-11	DT 56	SRR1966068	no	no	no	no
H151100491	34	2015-03-09	DT 193	SRR1966079	no	no	no	no
H144840762	34	2014-11-26	DT 193	SRR1966098	no	no	no	no
H150460724	34	2015-01-22	DT 193	SRR1966112	no	no	no	no
H150320704	34	2015-01-13	DT 193	SRR1966121	no	no	no	no
H141960658	19	2014-05-08	None	SRR1966126	no	no	no	no
H151320504	34	2015-03-24	DT 193	SRR1966131	no	no	no	no
H144340706	34	2014-10-22	PT U311	SRR1966137	no	no	no	no
H150740521	19	2015-02-11	PT U313	SRR1966143	no	no	no	no
H143240650	19	2014-08-06	RDNC	SRR1966147	no	no	no	no
H150440671	19	2015-01-21	DT 193	SRR1966150	no	no	no	no
H141920584	19	2014-05-06	DT 22	SRR1966152	no	no	no	no
H150920681	34	2015-02-24	DT 193	SRR1966157	no	no	no	no
H142920569	19	2014-07-15	DT 135	SRR1966160	no	no	no	no
H143400440	19	2014-08-18	DT 8	SRR1966178	no	no	no	no
H141540529	34	2014-04-09	DT 120	SRR1966181	no	no	no	no
H144320773	34	2014-10-21	PT U323	SRR1966187	no	no	no	no
H143020374	19	2014-07-22	PT U288	SRR1966188	no	no	no	no
H144040613	34	2014-10-01	DT 193	SRR1966196	no	no	no	no
H143280604	19	2014-08-08	PT U302	SRR1966203	no	no	no	no
H142960508	34	2014-07-17	DT 193	SRR1966211	no	no	no	no
H141741121	19	2014-04-23	DT 86	SRR1966220	no	no	no	no
H142900475	19	2014-07-14	PT U311	SRR1966226	no	no	no	no
H144340709	19	2014-10-22	DT 104	SRR1966230	no	no	no	no
H143140582	19	2014-07-30	DT 42	SRR1966232	no	no	no	no
H142820422	34	2014-07-08	DT 193	SRR1966234	no	no	no	no
H144620721	34	2014-11-11	PT 11	SRR1966235	no	no	no	no
H142460293	19	2014-06-12	DT 94	SRR1966243	no	no	no	no
H143520446	19	2014-08-26	RDNC	SRR1966257	no	no	no	no
H150700258	19	2015-02-09	PT U288	SRR1966265	no	no	no	no
H144260658	19	2014-10-16	DT 208	SRR1966270	no	no	no	no
H141620528	19	2014-04-15	DT 193	SRR1966271	no	no	no	no
H143220695	19	2014-08-05	DT 1	SRR1966283	no	no	no	no
H142560538	19	2014-06-19	DT 1	SRR1966291	no	no	no	no
H142060415	34	2014-05-15	PT 193a	SRR1966299	no	no	no	no
H145180715	34	2014-12-19	PT U311	SRR1966304	no	no	no	no
H143400442	34	2014-08-18	None	SRR1966308	no	no	no	no
H141940684	34	2014-05-07	None	SRR1966334	no	no	no	no
H141940697	19	2014-05-07	DT 104	SRR1966348	no	no	no	no
H143420603	34	2014-08-19	DT 193	SRR1966359	no	no	no	no
H144000593	19	2014-09-29	DT 1	SRR1966367	no	no	no	no
H142780347	34	2014-07-04	None	SRR1966368	no	no	no	no
H143140483	34	2014-07-30	DT 120	SRR1966371	no	no	no	no
H144240637	19	2014-10-15	DT 208	SRR1966399	no	no	no	no
H150700280	19	2015-02-09	DT 10	SRR1966404	no	no	no	no
H141580501	313	2014-04-11	DT 143	SRR1966408	no	no	no	no
H150780489	19	2015-02-13	RDNC	SRR1966410	no	no	no	no
H142920585	34	2014-07-15	DT 193	SRR1966413	no	no	no	no
H143400434	34	2014-08-18	PT U323	SRR1966414	no	no	no	no
H150480666	34	2015-01-23	DT 193	SRR1966416	no	no	no	no
H143280585	313	2014-08-08	DT 2	SRR1966418	no	no	no	no
H143140493	19	2014-07-30	DT 193	SRR1966433	no	no	no	no
H150540604	34	2015-01-28	PT U311	SRR1966434	no	no	no	no
H142440703	19	2014-06-11	DT 8	SRR1966440	no	no	no	no
H142820429	19	2014-07-08	DT 101	SRR1966443	no	no	no	no
H150460720	34	2015-01-22	DT 193	SRR1966454	no	no	no	no
H143340506	34	2014-08-13	PT U329	SRR1966456	no	no	no	no
H144980731	34	2014-12-05	DT 120	SRR1966459	no	no	no	no
H143380442	34	2014-08-15	None	SRR1966466	no	no	no	no
H143260632	19	2014-08-07	PT U276	SRR1966471	no	no	no	no
H145160571	19	2014-12-18	DT 1	SRR1966474	no	no	no	no
H142740628	19	2014-07-02	DT 99	SRR1966494	no	no	no	no
H143520418	19	2014-08-26	DT 193	SRR1966499	no	no	no	no
H144320771	34	2014-10-21	DT 195	SRR1966505	no	no	no	no
H142740617	34	2014-07-02	DT 193	SRR1966506	no	no	no	no
H142740641	313	2014-07-02	DT 56	SRR1966509	no	no	no	no
H142020419	34	2014-05-13	DT 193	SRR1966513	no	no	no	no
H143200218	34	2014-08-04	DT 193	SRR1966516	no	no	no	no
H144420905	19	2014-10-28	DT 104	SRR1966530	no	no	no	no
H150560629	34	2015-01-29	DT 193	SRR1966531	no	no	no	no
H143820795	19	2014-09-16	DT 104	SRR1966540	no	no	no	no
H142740626	19	2014-07-02	PT U302	SRR1966549	no	no	no	no
H143020367	19	2014-07-22	PT U302	SRR1966551	no	no	no	no
H141780732	34	2014-04-25	DT 21	SRR1966564	no	no	no	no
H142100254	34	2014-05-19	DT 193	SRR1966572	no	no	no	no
H142900476	34	2014-07-14	DT 193	SRR1966576	no	no	no	no
H143220701	34	2014-08-05	DT 7a	SRR1966580	no	no	no	no
H142680481	34	2014-06-27	DT 193	SRR1966581	no	no	no	no
H144000584	34	2014-09-29	DT 193	SRR1966591	no	no	no	no
H150900562	313	2015-02-23	RDNC	SRR1966593	no	no	no	no
H144420810	19	2014-10-28	DT 2	SRR1966604	no	no	no	no
H144080429	19	2014-10-03	None	SRR1966606	no	no	no	no
H141820392	19	2014-04-29	DT 193	SRR1966615	no	no	no	no
H144100484	19	2014-10-06	DT 104	SRR1966620	no	no	no	no
H151220474	568	2015-03-17	DT 56	SRR1966622	no	no	no	no
H150840619	313	2015-02-18	RDNC	SRR1966635	no	no	no	no
H143240651	19	2014-08-06	DT 101	SRR1966638	no	no	no	no
H141920583	19	2014-05-06	DT 104	SRR1966639	no	no	no	no
H142100259	19	2014-05-19	DT 29	SRR1966645	no	no	no	no
H144100490	19	2014-10-06	DT 161	SRR1966654	no	no	no	no
H141840475	313	2014-04-30	None	SRR1966656	no	no	no	no
H142020418	34	2014-05-13	DT 193	SRR1966666	no	no	no	no
H143420602	19	2014-08-19	DT 101	SRR1966673	no	no	no	no
H145000545	19	2014-12-08	PT U317	SRR1966708	no	no	no	no
H142160293	34	2014-05-22	DT 193	SRR1966719	no	no	no	no
H142100256	19	2014-05-19	PT U302	SRR1966720	no	no	no	no
H141500484	19	2014-04-07	DT 193	SRR1966721	no	no	no	no
H151000369	19	2015-03-02	DT 12	SRR1966726	no	no	no	no
H142720299	34	2014-07-01	DT 193	SRR1966731	no	no	no	no
H143380440	34	2014-08-15	DT 193	SRR1966734	no	no	no	no
H142820428	19	2014-07-08	DT 101	SRR1966766	no	no	no	no
H150880561	19	2015-02-20	PT U288	SRR1966783	no	no	no	no
H141920596	19	2014-05-06	None	SRR1966808	no	no	no	no
H151140654	19	2015-03-11	DT 193	SRR1966813	no	no	no	no
H141940704	19	2014-05-07	DT 170b	SRR1966814	no	no	no	no
H144980735	34	2014-12-05	DT 120	SRR1966817	no	no	no	no
H142900379	19	2014-07-14	DT 104b	SRR1966835	no	no	no	no
H143540874	34	2014-08-27	DT 193	SRR1966840	no	no	no	no
H144640584	2083	2014-11-12	PT U288	SRR1966841	no	no	no	no
H145160574	19	2014-12-18	DT 104	SRR1966843	no	no	no	no
H143420588	34	2014-08-19	None	SRR1966859	no	no	no	no
H150840622	34	2015-02-18	DT 193	SRR1966877	no	no	no	no
H143760573	19	2014-09-11	Untypable	SRR1966880	no	no	no	no
H141920581	19	2014-05-06	DT 135	SRR1966888	no	no	no	no
H142080648	19	2014-05-16	None	SRR1966890	no	no	no	no
H151080429	19	2015-03-06	DT 208	SRR1966917	no	no	no	no
H144600656	19	2014-11-10	DT 193	SRR1966929	no	no	no	no
H143440352	19	2014-08-20	DT 208	SRR1966932	no	no	no	no
H142820396	34	2014-07-08	None	SRR1966936	no	no	no	no
H143620791	34	2014-09-02	PT U311	SRR1966947	no	no	no	no
H142780374	19	2014-07-04	DT 104	SRR1966980	no	no	no	no
H143260626	19	2014-08-07	DT 193	SRR1966982	no	no	no	no
H143180353	19	2014-08-01	DT 41b	SRR1966986	no	no	no	no
H144720847	34	2014-11-18	DT 193	SRR1966998	no	no	no	no
H150640559	19	2015-02-04	DT 8	SRR1967003	no	no	no	no
H150700279	19	2015-02-09	RDNC	SRR1967008	no	no	no	no
H141741067	19	2014-04-23	DT 104	SRR1967013	no	no	no	no
H142100255	19	2014-05-19	DT 170b	SRR1967022	no	no	no	no
H150880560	19	2015-02-20	PT U288	SRR1967027	no	no	no	no
H141940700	19	2014-05-07	DT 104b	SRR1967031	no	no	no	no
H142960510	19	2014-07-17	PT U312	SRR1967045	no	no	no	no
H142640384	19	2014-06-25	DT 193	SRR1967048	no	no	no	no
H143540899	19	2014-08-27	PT U312	SRR1967051	no	no	no	no
H144180592	19	2014-10-10	DT 193	SRR1967069	no	no	no	no
H143540872	19	2014-08-27	DT 116	SRR1967087	no	no	no	no
H142740625	19	2014-07-02	DT 193	SRR1967093	no	no	no	no
H141880253	19	2014-05-02	PT U317	SRR1967104	no	no	no	no
H143860639	2078	2014-09-18	DT 195	SRR1967107	no	no	no	no
H143660449	34	2014-09-04	DT 193	SRR1967114	no	no	no	no
H144140636	19	2014-10-08	PT U302	SRR1967124	no	no	no	no
H144520720	19	2014-11-04	PT U312	SRR1967130	no	no	no	no
H144720840	34	2014-11-18	DT 193	SRR1967138	no	no	no	no
H141640734	19	2014-04-16	DT 104b	SRR1967148	no	no	no	no
H143220793	19	2014-08-05	DT 104b	SRR1967149	no	no	no	no
H145140590	34	2014-12-17	DT 193	SRR1967167	no	no	no	no
H144160459	34	2014-10-09	DT 120	SRR1967188	no	no	no	no
H150620593	34	2015-02-03	DT 193	SRR1967194	no	no	no	no
H141760561	19	2014-04-24	None	SRR1967195	no	no	no	no
H145040692	34	2014-12-10	DT 193	SRR1967196	no	no	no	no
H142720295	19	2014-07-01	PT U314	SRR1967208	no	no	no	no
H143580535	19	2014-08-29	DT 193	SRR1967221	no	no	no	no
H151220453	19	2015-03-17	DT 193	SRR1967247	no	no	no	no
H141520470	313	2014-04-08	DT 56	SRR1967248	no	no	no	no
H143020368	34	2014-07-22	DT 193	SRR1967249	no	no	no	no
H150580648	568	2015-01-30	DT 56	SRR1967253	no	no	no	no
H143100440	19	2014-07-28	RDNC	SRR1967256	no	no	no	no
H142020349	34	2014-05-13	None	SRR1967257	no	no	no	no
H144300578	34	2014-10-20	PT U311	SRR1967258	no	no	no	no
H145180570	34	2014-12-19	PT U302	SRR1967265	no	no	no	no
H143420595	34	2014-08-19	DT 193	SRR1967281	no	no	no	no
H143660508	34	2014-09-04	DT 120	SRR1967287	no	no	no	no
H143740705	34	2014-09-10	DT 193	SRR1967290	no	no	no	no
H142600656	19	2014-06-23	DT 46	SRR1967292	no	no	no	no
H143540875	19	2014-08-27	DT 177	SRR1967295	no	no	no	no
H141600104	19	2014-04-14	None	SRR1967309	no	no	no	no
H144800748	34	2014-11-24	DT 193	SRR1967311	no	no	no	no
H141860462	34	2014-05-01	DT 120	SRR1967318	no	no	no	no
H142800190	19	2014-07-07	DT 17	SRR1967332	no	no	no	no
H143160363	19	2014-07-31	DT 191a	SRR1967365	no	no	no	no
H150520684	34	2015-01-27	PT U311	SRR1967382	no	no	no	no
H142980300	34	2014-07-18	DT 193	SRR1967386	no	no	no	no
H144560569	19	2014-11-06	DT 104	SRR1967389	no	no	no	no
H143180352	19	2014-08-01	PT U288	SRR1967395	no	no	no	no
H141840463	213	2014-04-30	DT 1	SRR1967397	no	no	no	no
H144780621	34	2014-11-21	DT 195	SRR1967413	no	no	no	no
H141820387	34	2014-04-29	DT 193	SRR1967415	no	no	no	no
H150480665	19	2015-01-23	DT 104	SRR1967417	no	no	no	no
H142260380	313	2014-05-29	DT 15a	SRR1967419	no	no	no	no
H142600660	34	2014-06-23	DT 193	SRR1967420	no	no	no	no
H144280521	34	2014-10-17	DT 193	SRR1967423	no	no	no	no
H150940620	313	2015-02-25	PT U274	SRR1967438	no	no	no	no
H141620520	19	2014-04-15	Untypable	SRR1967439	no	no	no	no
H144180586	313	2014-10-10	DT 2	SRR1967447	no	no	no	no
H143540877	19	2014-08-27	PT U308	SRR1967460	no	no	no	no
H143240635	19	2014-08-06	PT U312	SRR1967461	no	no	no	no
H141640740	19	2014-04-16	None	SRR1967480	no	no	no	no
H151320498	19	2015-03-24	PT U288	SRR1967485	no	no	no	no
H150820682	19	2015-02-17	DT 1	SRR1967493	no	no	no	no
H141660475	19	2014-04-17	PT U311	SRR1967514	no	no	no	no
H150740515	2079	2015-02-11	Untypable	SRR1967523	no	no	no	no
H141920582	34	2014-05-06	DT 193	SRR1967524	no	no	no	no
H141820393	19	2014-04-29	PT U288	SRR1967525	no	no	no	no
H143820842	19	2014-09-16	Untypable	SRR1967527	no	no	no	no
H142140702	19	2014-05-21	DT 193	SRR1967547	no	no	no	no
H150900564	34	2015-02-23	DT 120	SRR1967554	no	no	no	no
H143720765	34	2014-09-09	DT 193	SRR1967556	no	no	no	no
H150820630	34	2015-02-17	DT 193	SRR1967558	no	no	no	no
H150300551	34	2015-01-12	DT 193	SRR1967563	no	no	no	no
H144180590	19	2014-10-10	PT U302	SRR1967565	no	no	no	no
H143340517	34	2014-08-13	DT 193	SRR1967577	no	no	no	no
H141600105	34	2014-04-14	None	SRR1967578	no	no	no	no
H143220686	19	2014-08-05	RDNC	SRR1967594	no	no	no	no
H143540867	19	2014-08-27	DT 135	SRR1967606	no	no	no	no
H144120543	19	2014-10-07	PT U302	SRR1967613	no	no	no	no
H143160439	213	2014-07-31	DT 193	SRR1967622	no	no	no	no
H144000594	34	2014-09-29	DT 120	SRR1967636	no	no	no	no
H141540514	19	2014-04-09	DT 104	SRR1967639	no	no	no	no
H144340709	19	2014-10-22	DT 104	SRR1967674	no	no	no	no
H143860657	34	2014-09-18	DT 120	SRR1967677	no	no	no	no
H144020667	34	2014-09-30	DT 193	SRR1967685	no	no	no	no
H145140595	34	2014-12-17	PT U311	SRR1967689	no	no	no	no
H143140589	19	2014-07-30	DT 193	SRR1967701	no	no	no	no
H145140601	34	2014-12-17	DT 120	SRR1967703	no	no	no	no
H143300403	19	2014-08-11	DT 12	SRR1967704	no	no	no	no
H141580499	19	2014-04-11	DT 104b	SRR1967710	no	no	no	no
H143260618	34	2014-08-07	None	SRR1967715	no	no	no	no
H151160603	34	2015-03-12	DT 193	SRR1967718	no	no	no	no
H144120542	19	2014-10-07	DT 41b	SRR1967722	no	no	no	no
H143420594	19	2014-08-19	DT 193	SRR1967731	no	no	no	no
H144520703	19	2014-11-04	DT 1	SRR1967739	no	no	no	no
H144540642	568	2014-11-05	DT 56	SRR1967749	no	no	no	no
H142140696	34	2014-05-21	None	SRR1967753	no	no	no	no
H142020343	34	2014-05-13	DT 193	SRR1967759	no	no	no	no
H141780740	34	2014-04-25	DT 195	SRR1967777	no	no	no	no
H142040455	19	2014-05-14	None	SRR1967783	no	no	no	no
H143160444	19	2014-07-31	DT 104	SRR1967795	no	no	no	no
H143600534	34	2014-09-01	DT 120	SRR1967810	no	no	no	no
H142980299	19	2014-07-18	None	SRR1967836	no	no	no	no
H142120283	34	2014-05-20	DT 193	SRR1967841	no	no	no	no
H143120421	19	2014-07-29	DT 2	SRR1967843	no	no	no	no
H133020731	19	2013-07-23	DT 8	SRR1967848	no	no	no	no
H144240614	19	2014-10-15	DT 193	SRR1967869	no	no	no	no
H143840570	19	2014-09-17	DT 46a	SRR1967874	no	no	no	no
H141760555	19	2014-04-24	PT U313	SRR1967882	no	no	no	no
H141480439	313	2014-04-04	DT 56	SRR1967883	no	no	no	no
H144020673	19	2014-09-30	RDNC	SRR1967884	no	no	no	no
H142120282	19	2014-05-20	DT 64	SRR1967889	no	no	no	no
H144960545	34	2014-12-04	DT 120	SRR1967893	no	no	no	no
H142640382	34	2014-06-25	DT 193	SRR1967912	no	no	no	no
H143220700	34	2014-08-05	PT U311	SRR1967917	no	no	no	no
H144520715	19	2014-11-04	DT 2	SRR1967918	no	no	no	no
H141480359	19	2014-04-04	DT 177	SRR1967933	no	no	no	no
H150560638	19	2015-01-29	RDNC	SRR1967936	no	no	no	no
H150580643	313	2015-01-30	RDNC	SRR1967938	no	no	no	no
H144000589	19	2014-09-29	DT 101	SRR1967939	no	no	no	no
H143020372	34	2014-07-22	DT 193	SRR1967950	no	no	no	no
H143420596	19	2014-08-19	DT 101	SRR1967982	no	no	no	no
H141940698	19	2014-05-07	RDNC	SRR1967995	no	no	no	no
H142880245	34	2014-07-11	None	SRR1968008	no	no	no	no
H143140488	19	2014-07-30	DT 9	SRR1968012	no	no	no	no
H145040715	34	2014-12-10	PT U311	SRR1968020	no	no	no	no
H142020420	19	2014-05-13	RDNC	SRR1968022	no	no	no	no
H143060189	19	2014-07-24	DT 193	SRR1968039	no	no	no	no
H143280585	313	2014-08-08	DT 2	SRR1968052	no	no	no	no
H151020634	313	2015-03-03	DT 2	SRR1968061	no	no	no	no
H144980733	34	2014-12-05	DT 120	SRR1968062	no	no	no	no
H142680479	19	2014-06-27	RDNC	SRR1968072	no	no	no	no
H150340503	313	2015-01-14	DT 2	SRR1968084	no	no	no	no
H142720293	34	2014-07-01	PT U311	SRR1968087	no	no	no	no
H150940623	34	2015-02-25	DT 193	SRR1968091	no	no	no	no
H143360556	34	2014-08-14	DT 193	SRR1968092	no	no	no	no
H143560439	34	2014-08-28	DT 193	SRR1968113	no	no	no	no
H141600104	19	2014-04-14	None	SRR1968116	no	no	no	no
H141460669	34	2014-04-03	DT 193	SRR1968124	no	no	no	no
H143560443	34	2014-08-28	PT U311	SRR1968126	no	no	no	no
H144620701	19	2014-11-11	DT 1	SRR1968133	no	no	no	no
H143840571	213	2014-09-17	DT 80	SRR1968141	no	no	no	no
H141580500	19	2014-04-11	DT 195	SRR1968142	no	no	no	no
H143240645	34	2014-08-06	None	SRR1968160	no	no	no	no
H143860656	34	2014-09-18	PT U311	SRR1968177	no	no	no	no
H143420590	34	2014-08-19	DT 193	SRR1968187	no	no	no	no
H143380438	34	2014-08-15	PT U323	SRR1968204	no	no	no	no
H144840760	34	2014-11-26	PT U311	SRR1968207	no	no	no	no
H150580636	313	2015-01-30	RDNC	SRR1968221	no	no	no	no
H150780479	19	2015-02-13	DT 41	SRR1968223	no	no	no	no
H150440673	34	2015-01-21	DT 193	SRR1968234	no	no	no	no
H143220702	19	2014-08-05	RDNC	SRR1968237	no	no	no	no
H142820412	19	2014-07-08	DT 8	SRR1968247	no	no	no	no
H142760499	34	2014-07-03	DT 193	SRR1968253	no	no	no	no
H150940621	19	2015-02-25	PT U312	SRR1968273	no	no	no	no
H143540876	568	2014-08-27	DT 56	SRR1968278	no	no	no	no
H150660587	19	2015-02-05	DT 10	SRR1968283	no	no	no	no
H143340483	19	2014-08-13	None	SRR1968290	no	no	no	no
H141760556	34	2014-04-24	DT 193	SRR1968317	no	no	no	no
H143760579	19	2014-09-11	DT 193	SRR1968338	no	no	no	no
H143540884	19	2014-08-27	PT U302	SRR1968343	no	no	no	no
H151080428	34	2015-03-06	DT 120	SRR1968347	no	no	no	no
H141940702	313	2014-05-07	DT 132	SRR1968363	no	no	no	no
H143340496	19	2014-08-13	PT U331	SRR1968373	no	no	no	no
H141940699	34	2014-05-07	DT 193	SRR1968379	no	no	no	no
H142180413	34	2014-05-23	DT 193	SRR1968380	no	no	no	no
H144160469	19	2014-10-09	DT 9	SRR1968393	no	no	no	no
H143540870	34	2014-08-27	DT 193	SRR1968398	no	no	no	no
H151240457	19	2015-03-18	DT 193	SRR1968405	no	no	no	no
H142720294	34	2014-07-01	RDNC	SRR1968412	no	no	no	no
H142880244	19	2014-07-11	PT U310	SRR1968426	no	no	no	no
H142720297	19	2014-07-01	DT 193	SRR1968437	no	no	no	no
H145140594	19	2014-12-17	DT 1	SRR1968444	no	no	no	no
H150940624	34	2015-02-25	Untypable	SRR1968445	no	no	no	no
H150940627	34	2015-02-25	DT 193	SRR1968450	no	no	no	no
H143540883	34	2014-08-27	DT 193	SRR1968458	no	no	no	no
H143220672	19	2014-08-05	DT 8	SRR1968481	no	no	no	no
H141820410	34	2014-04-29	DT 193	SRR1968485	no	no	no	no
H143700616	19	2014-09-08	DT 101	SRR1968491	no	no	no	no
H143620798	34	2014-09-02	DT 120	SRR1968496	no	no	no	no
H144620699	34	2014-11-11	DT 193	SRR1968504	no	no	no	no
H142880246	34	2014-07-11	None	SRR1968510	no	no	no	no
H141500474	34	2014-04-07	DT 193	SRR1968522	no	no	no	no
H142020344	19	2014-05-13	DT 41	SRR1968523	no	no	no	no
H142640381	34	2014-06-25	DT 193	SRR1968528	no	no	no	no
H143320472	19	2014-08-12	RDNC	SRR1968536	no	no	no	no
H143740721	213	2014-09-10	DT 80	SRR1968540	no	no	no	no
H144680543	19	2014-11-14	None	SRR1968559	no	no	no	no
H143080521	19	2014-07-25	DT 104	SRR1968560	no	no	no	no
H143220699	34	2014-08-05	PT U311	SRR1968561	no	no	no	no
H144320759	19	2014-10-21	PT U302	SRR1968572	no	no	no	no
H143020369	34	2014-07-22	DT 22	SRR1968578	no	no	no	no
H144380583	19	2014-10-24	None	SRR1968588	no	no	no	no
H150760395	34	2015-02-12	DT 193	SRR1968597	no	no	no	no
H142980300	34	2014-07-18	DT 193	SRR1968598	no	no	no	no
H143340522	19	2014-08-13	DT 8	SRR1968600	no	no	no	no
H151200223	19	2015-03-16	PT U288	SRR1968605	no	no	no	no
H150440669	34	2015-01-21	DT 193	SRR1968612	no	no	no	no
H141960674	34	2014-05-08	DT 7a	SRR1968613	no	no	no	no
H142540400	568	2014-06-18	DT 178	SRR1968619	no	no	no	no
H142580387	34	2014-06-20	DT 120	SRR1968635	no	no	no	no
H143320471	19	2014-08-12	DT 104	SRR1968638	no	no	no	no
H144980734	34	2014-12-05	DT 120	SRR1968643	no	no	no	no
H145040722	34	2014-12-10	DT 120	SRR1968647	no	no	no	no
H143540885	19	2014-08-27	DT 135	SRR1968668	no	no	no	no
H141880254	34	2014-05-02	DT 120	SRR1968669	no	no	no	no
H144560590	34	2014-11-06	DT 193	SRR1968676	no	no	no	no
H141840462	19	2014-04-30	DT 193	SRR1968690	no	no	no	no
H141500485	34	2014-04-07	DT 193	SRR1968694	no	no	no	no
H143220707	34	2014-08-05	DT 193	SRR1968695	no	no	no	no
H142820431	19	2014-07-08	None	SRR1968706	no	no	no	no
H144420896	19	2014-10-28	DT 2	SRR1968712	no	no	no	no
H144640577	19	2014-11-12	PT U312	SRR1968717	no	no	no	no
H141600092	34	2014-04-14	None	SRR1968741	no	no	no	no
H150460717	19	2015-01-22	PT U288	SRR1968762	no	no	no	no
H143420586	34	2014-08-19	None	SRR1968776	no	no	no	no
H144540652	34	2014-11-05	DT 193	SRR1968784	no	no	no	no
H144040615	34	2014-10-01	DT 193	SRR1968804	no	no	no	no
H143400436	34	2014-08-18	DT 195	SRR1968805	no	no	no	no
H144220675	19	2014-10-14	DT 208	SRR1968809	no	no	no	no
H141620522	19	2014-04-15	DT 8	SRR1968816	no	no	no	no
H144700426	19	2014-11-17	DT 132	SRR1968820	no	no	no	no
H142720298	34	2014-07-01	DT 193	SRR1968823	no	no	no	no
H142840476	34	2014-07-09	None	SRR1968835	no	no	no	no
H143180347	34	2014-08-01	PT U311	SRR1968837	no	no	no	no
H144420807	19	2014-10-28	DT 208	SRR1968842	no	no	no	no
H151060493	34	2015-03-05	DT 193	SRR1968847	no	no	no	no
H144120530	19	2014-10-07	DT 191a	SRR1968848	no	no	no	no
H143440350	19	2014-08-20	DT 1	SRR1968852	no	no	no	no
H143120493	19	2014-07-29	RDNC	SRR1968854	no	no	no	no
H143720760	19	2014-09-09	DT 2	SRR1968871	no	no	no	no
H143860655	19	2014-09-18	PT U312	SRR1968872	no	no	no	no
H151040672	19	2015-03-04	DT 193	SRR1968876	no	no	no	no
H145040721	34	2014-12-10	DT 120	SRR1968877	no	no	no	no
H151020629	19	2015-03-03	DT 12	SRR1968878	no	no	no	no
H142960527	19	2014-07-17	DT 2	SRR1968883	no	no	no	no
H150540602	34	2015-01-28	DT 193	SRR1968886	no	no	no	no
H143640578	19	2014-09-03	DT 104b	SRR1968898	no	no	no	no
H144840763	34	2014-11-26	DT 193	SRR1968936	no	no	no	no
H150640534	34	2015-02-04	DT 193	SRR1968940	no	no	no	no
H144780673	34	2014-11-21	DT 120	SRR1968944	no	no	no	no
H142040445	19	2014-05-14	RDNC	SRR1968950	no	no	no	no
H141840464	34	2014-04-30	DT 21	SRR1968954	no	no	no	no
H150900566	313	2015-02-23	PT U274	SRR1968962	no	no	no	no
H150960623	34	2015-02-26	DT 193	SRR1968964	no	no	no	no
H150940605	19	2015-02-25	RDNC	SRR1968966	no	no	no	no
H143720758	19	2014-09-09	DT 193	SRR1968980	no	no	no	no
H143060181	34	2014-07-24	PT U311	SRR1969000	no	no	no	no
H144840757	34	2014-11-26	DT 120	SRR1969008	no	no	no	no
H143060271	34	2014-07-24	PT U311	SRR1969014	no	no	no	no
H143140475	19	2014-07-30	DT 193	SRR1969019	no	no	no	no
H150820634	19	2015-02-17	Untypable	SRR1969029	no	no	no	no
H142920572	19	2014-07-15	PT U310	SRR1969046	no	no	no	no
H145160676	19	2014-12-18	DT 10	SRR1969048	no	no	no	no
H141480357	19	2014-04-04	DT 15a	SRR1969055	no	no	no	no
H144840761	34	2014-11-26	DT 120	SRR1969058	no	no	no	no
H145040718	34	2014-12-10	DT 120	SRR1969059	no	no	no	no
H142760550	34	2014-07-03	DT 193	SRR1969066	no	no	no	no
H143120433	34	2014-07-29	DT 193	SRR1969071	no	no	no	no
H142100258	19	2014-05-19	DT 41	SRR1969072	no	no	no	no
H143320447	568	2014-08-12	DT 56	SRR1969075	no	no	no	no
H143740713	19	2014-09-10	PT U311	SRR1969097	no	no	no	no
H144980718	34	2014-12-05	None	SRR1969098	no	no	no	no
H143820792	34	2014-09-16	PT U323	SRR1969100	no	no	no	no
H143820791	19	2014-09-16	DT 193	SRR1969106	no	no	no	no
H143400433	34	2014-08-18	DT 193	SRR1969119	no	no	no	no
H143840498	323	2014-09-17	PT U277	SRR1969122	no	no	no	no
H141660479	19	2014-04-17	DT 104b	SRR1969130	no	no	no	no
H144980717	34	2014-12-05	DT 193	SRR1969136	no	no	no	no
H142600655	19	2014-06-23	DT 104	SRR1969141	no	no	no	no
H142600661	34	2014-06-23	DT 193	SRR1969149	no	no	no	no
H144420811	19	2014-10-28	DT 193	SRR1969156	no	no	no	no
H150880555	19	2015-02-20	RDNC	SRR1969165	no	no	no	no
H143340503	34	2014-08-13	DT 193	SRR1969166	no	no	no	no
H142700048	19	2014-06-30	DT 104	SRR1969171	no	no	no	no
H150740514	34	2015-02-11	None	SRR1969180	no	no	no	no
H141640739	19	2014-04-16	None	SRR1969201	no	no	no	no
H141980453	34	2014-05-09	DT 193	SRR1969202	no	no	no	no
H143220691	34	2014-08-05	DT 193	SRR1969207	no	no	no	no
H144780666	19	2014-11-21	DT 132	SRR1969215	no	no	no	no
H141660474	19	2014-04-17	DT 104b	SRR1969233	no	no	no	no
H150520687	34	2015-01-27	DT 193	SRR1969237	no	no	no	no
H142820468	19	2014-07-08	DT 193	SRR1969241	no	no	no	no
H144560591	34	2014-11-06	PT U329	SRR1969244	no	no	no	no
H142740643	19	2014-07-02	DT 177	SRR1969251	no	no	no	no
H142000600	19	2014-05-12	DT 1	SRR1969252	no	no	no	no
H143220792	34	2014-08-05	DT 193	SRR1969253	no	no	no	no
H141840456	34	2014-04-30	None	SRR1969254	no	no	no	no
H144240638	19	2014-10-15	DT 208	SRR1969270	no	no	no	no
H141800493	34	2014-04-28	None	SRR1969290	no	no	no	no
H144840764	34	2014-11-26	PT U311	SRR1969297	no	no	no	no
H143220692	34	2014-08-05	DT 104b	SRR1969299	no	no	no	no
H143120429	568	2014-07-29	DT 40	SRR1969317	no	no	no	no
H144400600	19	2014-10-27	PT U302	SRR1969320	no	no	no	no
H151180241	19	2015-03-13	None	SRR1969327	no	no	no	no
H142820426	34	2014-07-08	DT 193	SRR1969350	no	no	no	no
H144320727	34	2014-10-21	DT 120	SRR1969352	no	no	no	no
H141820388	19	2014-04-29	DT 193	SRR1969355	no	no	no	no
H150580642	19	2015-01-30	DT 104	SRR1969373	no	no	no	no
H143880696	19	2014-09-19	PT U311	SRR1969376	no	no	no	no
H150540596	34	2015-01-28	DT 120	SRR1969381	no	no	no	no
H144320758	19	2014-10-21	DT 193	SRR1969387	no	no	no	no
H143320490	34	2014-08-12	PT 4a	SRR1969389	no	no	no	no
H141960659	34	2014-05-08	DT 120	SRR1969394	no	no	no	no
H144940553	34	2014-12-03	DT 120	SRR1969401	no	no	no	no
H144080431	34	2014-10-03	DT 193	SRR1969414	no	no	no	no
H143120411	34	2014-07-29	PT U311	SRR1969420	no	no	no	no
H144340707	19	2014-10-22	DT 96	SRR1969429	no	no	no	no
H150300552	34	2015-01-12	PT U311	SRR1969432	no	no	no	no
H143840576	19	2014-09-17	PT U302	SRR1969433	no	no	no	no
H143760577	19	2014-09-11	DT 41b	SRR1969437	no	no	no	no
H150800485	19	2015-02-16	RDNC	SRR1969440	no	no	no	no
H142920576	34	2014-07-15	DT 193	SRR1969441	no	no	no	no
H143880703	34	2014-09-19	DT 193	SRR1969450	no	no	no	no
H151140674	34	2015-03-11	DT 120	SRR1969468	no	no	no	no
H144800782	34	2014-11-24	PT U311	SRR1969476	no	no	no	no
H142680477	34	2014-06-27	PT U311	SRR1969479	no	no	no	no
H143120432	34	2014-07-29	DT 193	SRR1969480	no	no	no	no
H141780739	19	2014-04-25	None	SRR1969481	no	no	no	no
H150720593	19	2015-02-10	RDNC	SRR1969485	no	no	no	no
H144700423	34	2014-11-17	DT 193	SRR1969497	no	no	no	no
H142540301	34	2014-06-18	DT 193	SRR1969506	no	no	no	no
H144320772	34	2014-10-21	PT U323	SRR1969508	no	no	no	no
H141640740	19	2014-04-16	None	SRR1969510	no	no	no	no
H143060191	19	2014-07-24	DT 193	SRR1969511	no	no	no	no
H142420766	19	2014-06-10	RDNC	SRR1969512	no	no	no	no
H142540395	19	2014-06-18	DT 8	SRR1969521	no	no	no	no
H151180245	34	2015-03-13	DT 193	SRR1969531	no	no	no	no
H150660556	19	2015-02-05	DT 135	SRR1969536	no	no	no	no
H143740718	34	2014-09-10	DT 193	SRR1969540	no	no	no	no
H144040606	19	2014-10-01	DT 8	SRR1969552	no	no	no	no
H143060192	19	2014-07-24	PT U302	SRR1969554	no	no	no	no
H144540660	19	2014-11-05	DT 2a	SRR1969560	no	no	no	no
H144780661	19	2014-11-21	DT 132	SRR1969571	no	no	no	no
H143140578	568	2014-07-30	None	SRR1969610	no	no	no	no
H144440753	19	2014-10-29	PT U288	SRR1969625	no	no	no	no
H144540567	19	2014-11-05	None	SRR1969628	no	no	no	no
H143240643	34	2014-08-06	DT 193	SRR1969637	no	no	no	no
H144280571	19	2014-10-17	DT 104	SRR1969641	no	no	no	no
H142820424	19	2014-07-08	DT 135	SRR1969646	no	no	no	no
H141880252	19	2014-05-02	PT 193a	SRR1969647	no	no	no	no
H144420906	19	2014-10-28	DT 2	SRR1969649	no	no	no	no
H142760496	19	2014-07-03	None	SRR1969658	no	no	no	no
H142080647	34	2014-05-16	DT 193	SRR1969659	no	no	no	no
H141940696	34	2014-05-07	None	SRR1969662	no	no	no	no
H143740720	34	2014-09-10	PT U311	SRR1969666	no	no	no	no
H144620698	19	2014-11-11	RDNC	SRR1969675	no	no	no	no
H142160286	19	2014-05-22	None	SRR1969680	no	no	no	no
H150920673	34	2015-02-24	Untypable	SRR1969691	no	no	no	no
H142920575	19	2014-07-15	DT 1	SRR1969701	no	no	no	no
H142740622	34	2014-07-02	DT 193	SRR1969703	no	no	no	no
H143880701	323	2014-09-19	PT U277	SRR1969726	no	no	no	no
H143540878	19	2014-08-27	PT U308	SRR1969730	no	no	no	no
H142600609	34	2014-06-23	DT 120	SRR1969733	no	no	no	no
H144280569	19	2014-10-17	DT 101	SRR1969748	no	no	no	no
H142620391	19	2014-06-24	DT 2	SRR1969751	no	no	no	no
H151040669	213	2015-03-04	DT 131	SRR1969768	no	no	no	no
H141620518	313	2014-04-15	DT 56	SRR1969775	no	no	no	no
H143760527	34	2014-09-11	DT 193	SRR1969791	no	no	no	no
H150780487	19	2015-02-13	PT U302	SRR1969798	no	no	no	no
H144920413	34	2014-12-02	PT U311	SRR1969799	no	no	no	no
H144160466	19	2014-10-09	PT U302	SRR1969817	no	no	no	no
H143280606	19	2014-08-08	DT 104	SRR1969823	no	no	no	no
H141820390	19	2014-04-29	DT 104	SRR1969825	no	no	no	no
H143100441	19	2014-07-28	RDNC	SRR1969827	no	no	no	no
H144000591	313	2014-09-29	DT 2	SRR1969854	no	no	no	no
H151200224	313	2015-03-16	RDNC	SRR1969857	no	no	no	no
H150440674	34	2015-01-21	DT 193	SRR1969858	no	no	no	no
H150960615	19	2015-02-26	DT 2	SRR1969860	no	no	no	no
H143720723	19	2014-09-09	PT U312	SRR1969870	no	no	no	no
H151100483	34	2015-03-09	DT 193	SRR1969876	no	no	no	no
H143240631	19	2014-08-06	DT 8	SRR1969879	no	no	no	no
H143660478	19	2014-09-04	DT 135	SRR1969896	no	no	no	no
H144220712	19	2014-10-14	PT U277	SRR1969901	no	no	no	no
H142820420	19	2014-07-08	DT 135	SRR1969904	no	no	no	no
H143080507	19	2014-07-25	DT 193	SRR1969930	no	no	no	no
H142060412	568	2014-05-15	PT U277	SRR1969941	no	no	no	no
H143720725	19	2014-09-09	DT 104	SRR1969947	no	no	no	no
H143600544	323	2014-09-01	RDNC	SRR1969955	no	no	no	no
H150640565	34	2015-02-04	DT 193	SRR1969961	no	no	no	no
H143600536	34	2014-09-01	DT 193	SRR1969973	no	no	no	no
H144500533	19	2014-11-03	PT U302	SRR1969974	no	no	no	no
H145180710	34	2014-12-19	DT 7a	SRR1969975	no	no	no	no
H145200606	34	2014-12-22	PT U311	SRR1969977	no	no	no	no
H143240685	19	2014-08-06	DT 2	SRR1969986	no	no	no	no
H141620520	19	2014-04-15	Untypable	SRR1969989	no	no	no	no
H143100447	34	2014-07-28	DT 193	SRR1969998	no	no	no	no
H141620522	19	2014-04-15	DT 8	SRR1970008	no	no	no	no
H142560491	34	2014-06-19	DT 193	SRR1970013	no	no	no	no
H143080522	19	2014-07-25	RDNC	SRR1970020	no	no	no	no
H150620591	34	2015-02-03	DT 193	SRR1970022	no	no	no	no
H143000295	34	2014-07-21	DT 193	SRR1970024	no	no	no	no
H141640739	19	2014-04-16	None	SRR1970027	no	no	no	no
H142780373	19	2014-07-04	DT 35	SRR1970031	no	no	no	no
H141741095	34	2014-04-23	None	SRR1970033	no	no	no	no
H141741117	34	2014-04-23	DT 193	SRR1970037	no	no	no	no
H150740512	19	2015-02-11	DT 104	SRR1970045	no	no	no	no
H143340521	19	2014-08-13	DT 8	SRR1970049	no	no	no	no
H144980732	34	2014-12-05	DT 120	SRR1970065	no	no	no	no
H143560431	34	2014-08-28	DT 193	SRR1970076	no	no	no	no
H141580502	19	2014-04-11	RDNC	SRR1970078	no	no	no	no
H142920606	19	2014-07-15	DT 104	SRR1970081	no	no	no	no
H143040550	19	2014-07-23	DT 101	SRR1970083	no	no	no	no
H142160284	19	2014-05-22	DT 104b	SRR1970092	no	no	no	no
H144120537	34	2014-10-07	DT 193	SRR1970107	no	no	no	no
H143320328	19	2014-08-12	None	SRR1970108	no	no	no	no
H141840458	19	2014-04-30	DT 104	SRR1970109	no	no	no	no
H151020638	34	2015-03-03	PT U311	SRR1970114	no	no	no	no
H150260336	19	2015-01-08	DT 2	SRR1970120	no	no	no	no
H144520719	19	2014-11-04	DT 193	SRR1970121	no	no	no	no
H143240642	19	2014-08-06	PT U302	SRR1970132	no	no	no	no
H144540656	19	2014-11-05	DT 132	SRR1970138	no	no	no	no
H141500478	19	2014-04-07	RDNC	SRR1970169	no	no	no	no
H144600660	34	2014-11-10	DT 193	SRR1970183	no	no	no	no
H151040666	19	2015-03-04	PT U312	SRR1970190	no	no	no	no
H144700424	19	2014-11-17	RDNC	SRR1970192	no	no	no	no
H144180582	19	2014-10-10	DT 104	SRR1970208	no	no	no	no
H142640383	19	2014-06-25	DT 191a	SRR1970215	no	no	no	no
H142840477	19	2014-07-09	DT 69	SRR1970219	no	no	no	no
H141420402	34	2014-04-01	DT 193	SRR1970222	no	no	no	no
H143120415	34	2014-07-29	DT 193	SRR1970229	no	no	no	no
H150320614	19	2015-01-13	DT 41	SRR1970235	no	no	no	no
H143760581	34	2014-09-11	DT 193	SRR1970246	no	no	no	no
H144160468	19	2014-10-09	DT 99	SRR1970247	no	no	no	no
H143260631	19	2014-08-07	DT 10	SRR1970252	no	no	no	no
H141520468	213	2014-04-08	None	SRR1970253	no	no	no	no
H143260627	19	2014-08-07	DT 104	SRR1970255	no	no	no	no
H141620529	313	2014-04-15	DT 56	SRR1970264	no	no	no	no
H143540860	19	2014-08-27	DT 8	SRR1970276	no	no	no	no
H144020717	19	2014-09-30	DT 104	SRR1970277	no	no	no	no
H151020588	34	2015-03-03	DT 193	SRR1970282	no	no	no	no
H142100257	34	2014-05-19	DT 193	SRR1970287	no	no	no	no
H143600562	19	2014-09-01	DT 193	SRR1970296	no	no	no	no
H144320760	19	2014-10-21	DT 101	SRR1970298	no	no	no	no
H142600659	19	2014-06-23	DT 193	SRR1970326	no	no	no	no
H142760493	19	2014-07-03	DT 132	SRR1970327	no	no	no	no
H144120558	19	2014-10-07	PT U302	SRR3048519	no	no	no	no
H142940552	19	2014-07-16	PT U288	SRR3048526	no	no	no	no
H142240397	19	2014-05-28	DT 22	SRR3048528	no	no	no	no
H141620529	313	2014-04-15	DT 56	SRR3048536	no	no	no	no
H142380316	34	2014-06-06	DT 193	SRR3048539	no	no	no	no
H142940554	34	2014-07-16	PT U311	SRR3048543	no	no	no	no
H141840457	19	2014-04-30	PT U312	SRR3048544	no	no	no	no
H143520449	34	2014-08-26	DT 120	SRR3048545	no	no	no	no
H142340625	34	2014-06-04	DT 193	SRR3048554	no	no	no	no
H142940579	34	2014-07-16	DT 193	SRR3048555	no	no	no	no
H142380317	19	2014-06-06	DT 104	SRR3048556	no	no	no	no
H142800188	34	2014-07-07	DT 193	SRR3048565	no	no	no	no
H142440684	19	2014-06-11	DT 177	SRR3048571	no	no	no	no
H141420398	19	2014-04-01	DT 104	SRR3048655	no	no	no	no
H142540310	19	2014-06-18	DT 104	SRR3048685	no	no	no	no
H143300400	34	2014-08-11	DT 193	SRR3048695	no	no	no	no
H144040612	19	2014-10-01	DT 104	SRR3048701	no	no	no	no
H143640585	19	2014-09-03	None	SRR3048705	no	no	no	no
H142420807	19	2014-06-10	RDNC	SRR3048706	no	no	no	no
H142320358	19	2014-06-03	DT 104	SRR3048726	no	no	no	no
H142360379	19	2014-06-05	DT 8	SRR3048728	no	no	no	no
H142340624	19	2014-06-04	DT 2	SRR3048751	no	no	no	no
H151340531	34	2015-03-25	PT U323	SRR3048757	no	no	no	no
H144060576	19	2014-10-02	PT U302	SRR3048762	no	no	no	no
H145180718	34	2014-12-19	None	SRR3048764	no	no	no	no
H142920607	19	2014-07-15	DT 8	SRR3048768	no	no	no	no
H142300580	19	2014-06-02	DT 104	SRR3048779	no	no	no	no
H144020656	34	2014-09-30	DT 195	SRR3048796	no	no	no	no
H143640580	34	2014-09-03	DT 193	SRR3048843	no	no	no	no
H142660316	34	2014-06-26	DT 193	SRR3048847	no	no	no	no
H143040511	34	2014-07-23	DT 193	SRR3048857	no	no	no	no
H144040617	34	2014-10-01	DT 193	SRR3048873	no	no	no	no
H144260675	19	2014-10-16	DT 193	SRR3048893	no	no	no	no
H142520827	19	2014-06-17	DT 193	SRR3048904	no	no	no	no
H142320344	19	2014-06-03	RDNC	SRR3048906	no	no	no	no
H142940534	34	2014-07-16	DT 193	SRR3048914	no	no	no	no
H151380459	34	2015-03-27	DT 193	SRR3048923	no	no	no	no
H142340627	34	2014-06-04	DT 193	SRR3048936	no	no	no	no
H142240388	19	2014-05-28	PT U310	SRR3048970	no	no	no	no
H142800191	19	2014-07-07	None	SRR3048981	no	no	no	no
H150560633	19	2015-01-29	DT 132	SRR3048993	no	no	no	no
H143040504	34	2014-07-23	DT 193	SRR3049016	no	no	no	no
H142240393	19	2014-05-28	DT 101	SRR3049018	no	no	no	no
H143620798	34	2014-09-02	DT 120	SRR3049022	no	no	no	no
H151340533	34	2015-03-25	DT 195	SRR3049027	no	no	no	no
H144040620	19	2014-10-01	DT 104	SRR3049029	no	no	no	no
H142320339	34	2014-06-03	DT 120	SRR3049032	no	no	no	no
H151120562	34	2015-03-10	DT 120	SRR3049047	no	no	no	no
H141420393	34	2014-04-01	RDNC	SRR3049071	no	no	no	no
H142320354	34	2014-06-03	DT 193	SRR3049077	no	no	no	no
H142940577	19	2014-07-16	DT 104	SRR3049082	no	no	no	no
H142240396	34	2014-05-28	DT 193	SRR3049084	no	no	no	no
H142420808	34	2014-06-10	None	SRR3049086	no	no	no	no
H142380312	34	2014-06-06	PT U311	SRR3049115	no	no	no	no
H143680695	34	2014-09-05	DT 193	SRR3049120	no	no	no	no
H151280436	34	2015-03-20	DT 120	SRR3049127	no	no	no	no
H142940556	34	2014-07-16	PT U311	SRR3049132	no	no	no	no
H142940555	34	2014-07-16	PT U311	SRR3049138	no	no	no	no
H142260451	34	2014-05-29	DT 193	SRR3049140	no	no	no	no
H142400424	19	2014-06-09	DT 191a	SRR3049141	no	no	no	no
H143040507	34	2014-07-23	PT U311	SRR3049156	no	no	no	no
H142440683	34	2014-06-11	DT 193	SRR3049186	no	no	no	no
H144300569	34	2014-10-20	DT 193	SRR3049202	no	no	no	no
H151320500	19	2015-03-24	DT 12a	SRR3049209	no	no	no	no
H141520436	19	2014-04-08	RDNC	SRR3049211	no	no	no	no
H141420400	19	2014-04-01	DT 193	SRR3049214	no	no	no	no
H142940549	213	2014-07-16	DT 1	SRR3049232	no	no	no	no
H142320355	34	2014-06-03	DT 193	SRR3049233	no	no	no	no
H142320411	19	2014-06-03	PT U310	SRR3049236	no	no	no	no
H141620528	19	2014-04-15	DT 193	SRR3049244	no	no	no	no
H142280446	34	2014-05-30	DT 193	SRR3049246	no	no	no	no
H143620791	34	2014-09-02	PT U311	SRR3049255	no	no	no	no
H142500101	34	2014-06-16	DT 193	SRR3049259	no	no	no	no
H142520442	19	2014-06-17	DT 104	SRR3049263	no	no	no	no
H141780741	34	2014-04-25	DT 193	SRR3049286	no	no	no	no
H151120554	19	2015-03-10	RDNC	SRR3049296	no	no	no	no
H142320356	34	2014-06-03	DT 120	SRR3049309	no	no	no	no
H143640578	19	2014-09-03	DT 104b	SRR3049314	no	no	no	no
H142800209	19	2014-07-07	Untypable	SRR3049317	no	no	no	no
H143540873	19	2014-08-27	DT 135	SRR3049318	no	no	no	no
H143040502	19	2014-07-23	PT U288	SRR3049335	no	no	no	no
H143580530	34	2014-08-29	None	SRR3049344	no	no	no	no
H144080428	19	2014-10-03	None	SRR3049353	no	no	no	no
H141980465	19	2014-05-09	DT 74	SRR3049368	no	no	no	no
H141420383	19	2014-04-01	None	SRR3049370	no	no	no	no
H141741094	34	2014-04-23	None	SRR3049401	no	no	no	no
H142340629	19	2014-06-04	DT 73	SRR3049405	no	no	no	no
H142940557	P3080	2014-07-16	PT U311	SRR3049417	no	no	no	no
H142380320	34	2014-06-06	DT 193	SRR3049419	no	no	no	no
H145200609	19	2014-12-22	DT 2	SRR3049441	no	no	no	no
H143000286	34	2014-07-21	None	SRR3049442	no	no	no	no
H151420580	19	2015-03-31	DT 104b	SRR3049451	no	no	no	no
H151400464	34	2015-03-30	DT 193	SRR3049454	no	no	no	no
H144020722	19	2014-09-30	DT 101	SRR3049485	no	no	no	no
H142320357	34	2014-06-03	DT 193	SRR3049492	no	no	no	no
H142940559	34	2014-07-16	PT U311	SRR3049500	no	no	no	no
H142920612	19	2014-07-15	DT 195	SRR3049501	no	no	no	no
H141620526	34	2014-04-15	DT 193	SRR3049520	no	no	no	no
H151120568	34	2015-03-10	DT 193	SRR3049536	no	no	no	no
H143420455	19	2014-08-19	DT 135	SRR3049537	no	no	no	no
H141500476	34	2014-04-07	DT 193	SRR3049541	no	no	no	no
H144060575	19	2014-10-02	DT 104	SRR3049551	no	no	no	no
H144040621	19	2014-10-01	DT 104	SRR3049557	no	no	no	no
H142940545	213	2014-07-16	DT 1	SRR3049563	no	no	no	no
H142920602	19	2014-07-15	PT U310	SRR3049571	no	no	no	no
H142420769	34	2014-06-10	DT 193	SRR3049572	no	no	no	no
H143100449	19	2014-07-28	PT U276	SRR3049573	no	no	no	no
H143280587	19	2014-08-08	DT 101	SRR3049578	no	no	no	no
H144080387	19	2014-10-03	DT 104	SRR3049580	no	no	no	no
H143040505	34	2014-07-23	DT 193	SRR3049591	no	no	no	no
H144300579	34	2014-10-20	PT U311	SRR3049605	no	no	no	no
H144280570	34	2014-10-17	None	SRR3049622	no	no	no	no
H142540308	19	2014-06-18	DT 2	SRR3049632	no	no	no	no
H143040509	19	2014-07-23	DT 195	SRR3049633	no	no	no	no
H142380314	19	2014-06-06	DT 2	SRR3049637	no	no	no	no
H151280438	19	2015-03-20	DT 104	SRR3049680	no	no	no	no
H151380467	34	2015-03-27	DT 193	SRR3049682	no	no	no	no
H142380318	19	2014-06-06	DT 2	SRR3049693	no	no	no	no
H142440685	34	2014-06-11	DT 193	SRR3049696	no	no	no	no
H141420385	19	2014-04-01	DT 193	SRR3049711	no	no	no	no
H143600533	34	2014-09-01	DT 193	SRR3049729	no	no	no	no
H145200602	19	2014-12-22	DT 41	SRR3049744	no	no	no	no
H143000283	19	2014-07-21	PT U288	SRR3049753	no	no	no	no
H142820427	34	2014-07-08	DT 120	SRR3049754	no	no	no	no
H142420765	19	2014-06-10	DT 191a	SRR3049776	no	no	no	no
H142940532	34	2014-07-16	DT 193	SRR3049813	no	no	no	no
H141840482	34	2014-04-30	DT 120	SRR3049815	no	no	no	no
H143000285	34	2014-07-21	DT 193	SRR3049833	no	no	no	no
H141420391	19	2014-04-01	DT 193	SRR3049860	no	no	no	no
H142520443	19	2014-06-17	PT U302	SRR3049861	no	no	no	no
H142420821	19	2014-06-10	None	SRR3049876	no	no	no	no
H142500094	19	2014-06-16	DT 104b	SRR3049902	no	no	no	no
H144020715	19	2014-09-30	DT 104	SRR3049950	no	no	no	no
H142440682	19	2014-06-11	PT U302	SRR3049952	no	no	no	no
H151120549	19	2015-03-10	DT 8	SRR3049968	no	no	no	no
H154220788	34	2015-10-13	Untypable	SRR3284675	no	no	no	no
H153960420	19	2015-09-24	DT 104	SRR3284677	no	no	no	no
H154520625	19	2015-11-03	None	SRR3284681	no	no	no	no
H154320744	19	2015-10-20	DT 41	SRR3284682	no	no	no	no
H153520481	19	2015-08-25	Untypable	SRR3284686	no	no	no	no
H154920516	34	2015-12-01	None	SRR3284691	no	no	no	no
H153520466	19	2015-08-25	PT U312	SRR3284693	no	no	no	no
H151720643	19	2015-04-21	DT 104	SRR3284714	no	no	no	no
H154040409	19	2015-09-30	DT 1	SRR3284716	no	no	no	no
H155120548	34	2015-12-15	None	SRR3284719	no	no	no	no
H155060512	19	2015-12-10	None	SRR3284722	no	no	no	no
H152180624	19	2015-05-22	PT U298	SRR3284723	no	no	no	no
H154940333	19	2015-12-02	None	SRR3284727	no	no	no	no
H154500452	34	2015-11-02	None	SRR3284730	no	no	no	no
H151820415	34	2015-04-28	Untypable	SRR3284731	no	no	no	no
H153220457	34	2015-08-04	DT 193	SRR3284739	no	no	no	no
H154240483	34	2015-10-14	DT 120	SRR3284741	no	no	no	no
H154700345	19	2015-11-16	None	SRR3284743	no	no	no	no
H152940469	19	2015-07-15	RDNC	SRR3284752	no	no	no	no
H151840468	34	2015-04-29	PT U311	SRR3284753	no	no	no	no
H153840518	34	2015-09-16	PT U311	SRR3284760	no	no	no	no
H153400470	19	2015-08-17	DT 8	SRR3284768	no	no	no	no
H152760473	313	2015-07-02	RDNC	SRR3284779	no	no	no	no
H152460492	34	2015-06-11	PT U311	SRR3284783	no	no	no	no
H153980204	19	2015-09-25	DT 195	SRR3284807	no	no	no	no
H155060514	19	2015-12-10	None	SRR3284811	no	no	no	no
H153400468	19	2015-08-17	DT 104	SRR3284813	no	no	no	no
H152720613	19	2015-06-30	DT 85	SRR3284814	no	no	no	no
H155220490	34	2015-12-22	None	SRR3284816	no	no	no	no
H160140786	19	2016-01-06	None	SRR3284821	no	no	no	no
H152280417	19	2015-05-29	DT 41	SRR3284823	no	no	no	no
H153300540	34	2015-08-10	RDNC	SRR3284825	no	no	no	no
H151740327	34	2015-04-22	Untypable	SRR3284828	no	no	no	no
H153520451	19	2015-08-25	DT 193	SRR3284829	no	no	no	no
H153440473	19	2015-08-19	DT 12	SRR3284830	no	no	no	no
H154720549	34	2015-11-17	None	SRR3284832	no	no	no	no
H153460616	34	2015-08-20	DT 104b	SRR3284834	no	no	no	no
H153960432	19	2015-09-24	DT 101	SRR3284839	no	no	no	no
H153460592	19	2015-08-20	DT 104	SRR3284841	no	no	no	no
H143640580	34	2014-09-03	DT 193	SRR3284842	no	no	no	no
H153160274	34	2015-07-30	DT 193	SRR3284845	no	no	no	no
H154060438	19	2015-10-01	RDNC	SRR3284847	no	no	no	no
H152340700	19	2015-06-03	PT U302	SRR3284851	no	no	no	no
H143640584	19	2014-09-03	None	SRR3284944	no	no	no	no
H152120543	19	2015-05-19	PT U288	SRR3285053	no	no	no	no
H152540598	34	2015-06-17	PT U329	SRR3285080	no	no	no	no
H152480473	19	2015-06-12	RDNC	SRR3285155	no	no	no	no
H153840505	34	2015-09-16	DT 193	SRR3285242	no	no	no	no
H152740273	19	2015-07-01	DT 8	SRR3285243	no	no	no	no
H154720556	34	2015-11-17	None	SRR3285279	no	no	no	no
H154120570	34	2015-10-06	DT 120	SRR3285282	no	no	no	no
H152720601	19	2015-06-30	DT 46	SRR3285288	no	no	no	no
H154660433	19	2015-11-12	None	SRR3285346	no	no	no	no
H152600555	34	2015-06-22	DT 193	SRR3285347	no	no	no	no
H154280562	34	2015-10-16	PT U311	SRR3285348	no	no	no	no
H152520830	19	2015-06-16	DT 116	SRR3285349	no	no	no	no
H151620337	19	2015-04-14	PT U309	SRR3285351	no	no	no	no
H152380479	19	2015-06-05	PT U302	SRR3285354	no	no	no	no
H153820390	19	2015-09-15	RDNC	SRR3285359	no	no	no	no
H153480514	34	2015-08-21	DT 193	SRR3285364	no	no	no	no
H153520457	34	2015-08-25	DT 193	SRR3285366	no	no	no	no
H152720641	19	2015-06-30	DT 193	SRR3285367	no	no	no	no
H152980464	19	2015-07-17	RDNC	SRR3285368	no	no	no	no
H153640677	34	2015-09-02	DT 195	SRR3285374	no	no	no	no
H160120678	34	2016-01-05	None	SRR3285376	no	no	no	no
H151700449	19	2015-04-20	DT 93	SRR3285378	no	no	no	no
H154320745	19	2015-10-20	DT 1	SRR3285379	no	no	no	no
H152760467	34	2015-07-02	DT 193	SRR3285380	no	no	no	no
H153440508	34	2015-08-19	DT 120	SRR3285383	no	no	no	no
H154820551	19	2015-11-24	None	SRR3285384	no	no	no	no
H160240656	34	2016-01-13	None	SRR3285396	no	no	no	no
H152720640	19	2015-06-30	PT U311	SRR3285397	no	no	no	no
H154720547	34	2015-11-17	None	SRR3285398	no	no	no	no
H153120511	19	2015-07-28	DT 193	SRR3285399	no	no	no	no
H151720461	313	2015-04-21	DT 56	SRR3285401	no	no	no	no
H153640680	19	2015-09-02	DT 193	SRR3285402	no	no	no	no
H153840508	34	2015-09-16	PT U311	SRR3285405	no	no	no	no
H153680363	34	2015-09-04	DT 193	SRR3285406	no	no	no	no
H153640688	19	2015-09-02	PT U302	SRR3285413	no	no	no	no
H153560143	19	2015-08-27	PT U302	SRR3285420	no	no	no	no
H153700446	34	2015-09-07	PT U329	SRR3285422	no	no	no	no
H152420820	34	2015-06-09	PT U329	SRR3285425	no	no	no	no
H154960546	19	2015-12-03	None	SRR3285428	no	no	no	no
H153120515	19	2015-07-28	PT U331	SRR3285430	no	no	no	no
H153940639	19	2015-09-23	PT U302	SRR3285435	no	no	no	no
H153000432	19	2015-07-20	DT 104	SRR3285437	no	no	no	no
H155160053	19	2015-12-17	None	SRR3285438	no	no	no	no
H153440473	19	2015-08-19	DT 12	SRR3285440	no	no	no	no
H151940558	19	2015-05-06	PT U288	SRR3285442	no	no	no	no
H152440505	34	2015-06-10	DT 193	SRR3285445	no	no	no	no
H152540610	19	2015-06-17	RDNC	SRR3285451	no	no	no	no
H152720661	19	2015-06-30	PT U312	SRR3285452	no	no	no	no
H153260510	19	2015-08-06	DT 12	SRR3285455	no	no	no	no
H152700576	34	2015-06-29	PT U329	SRR3285456	no	no	no	no
H155360251	34	2015-12-31	None	SRR3285460	no	no	no	no
H152460484	34	2015-06-11	DT 193	SRR3285461	no	no	no	no
H152380439	19	2015-06-05	DT 193	SRR3285469	no	no	no	no
H153040541	34	2015-07-22	PT U329	SRR3285471	no	no	no	no
H152940468	313	2015-07-15	DT 2	SRR3285477	no	no	no	no
H151820416	34	2015-04-28	Untypable	SRR3285483	no	no	no	no
H154520679	34	2015-11-03	None	SRR3285487	no	no	no	no
H154360432	19	2015-10-22	DT 1	SRR3285489	no	no	no	no
H154220780	19	2015-10-13	DT 35	SRR3285490	no	no	no	no
H154080147	19	2015-10-02	DT 15a	SRR3285499	no	no	no	no
H151440566	19	2015-04-01	DT 120	SRR3286566	no	no	no	no
H151700453	34	2015-04-20	DT 193	SRR3286570	no	no	no	no
H144680551	19	2014-11-14	DT 101	SRR3286577	no	no	no	no
H151820505	19	2015-04-28	DT 104	SRR3286578	no	no	no	no
H151740325	34	2015-04-22	Untypable	SRR3286588	no	no	no	no
H151540868	34	2015-04-08	Untypable	SRR3286592	no	no	no	no
H151700443	34	2015-04-20	DT 120	SRR3286597	no	no	no	no
H151540879	34	2015-04-08	DT 193	SRR3286599	no	no	no	no
H151840449	19	2015-04-29	RDNC	SRR3286607	no	no	no	no
H151760296	34	2015-04-23	Untypable	SRR3286608	no	no	no	no
H151760308	34	2015-04-23	Untypable	SRR3286612	no	no	no	no
H151640376	19	2015-04-15	PT U302	SRR3286616	no	no	no	no
H151540864	34	2015-04-08	DT 120	SRR3286617	no	no	no	no
H151720439	313	2015-04-21	DT 56	SRR3286620	no	no	no	no
H151720671	19	2015-04-21	DT 104	SRR3286623	no	no	no	no
H151540883	34	2015-04-08	DT 193	SRR3286627	no	no	no	no
H151580353	19	2015-04-10	DT 10	SRR3286633	no	no	no	no
H151820500	34	2015-04-28	DT 193	SRR3286637	no	no	no	no
H151720657	34	2015-04-21	DT 193	SRR3286640	no	no	no	no
H151640383	34	2015-04-15	Untypable	SRR3286641	no	no	no	no
H151840476	19	2015-04-29	DT 104b	SRR3286644	no	no	no	no
H151540860	19	2015-04-08	DT 104	SRR3286646	no	no	no	no
H151660628	34	2015-04-16	Untypable	SRR3286658	no	no	no	no
H151640382	19	2015-04-15	DT 191a	SRR3286660	no	no	no	no
H151860632	19	2015-04-30	DT 1	SRR3286662	no	no	no	no
H151560680	19	2015-04-09	PT U331	SRR3286667	no	no	no	no
H151720436	34	2015-04-21	DT 193	SRR3286671	no	no	no	no
H151620362	19	2015-04-14	DT 104	SRR3286672	no	no	no	no
H151660629	34	2015-04-16	Untypable	SRR3286673	no	no	no	no
H152120554	34	2015-05-19	DT 193	SRR3286686	no	no	no	no
H151980548	19	2015-05-08	DT 1	SRR3286688	no	no	no	no
H152120540	34	2015-05-19	DT 193	SRR3286689	no	no	no	no
H152240454	19	2015-05-27	RDNC	SRR3286695	no	no	no	no
H152180625	34	2015-05-22	PT U302	SRR3286703	no	no	no	no
H152020838	99	2015-05-12	DT 193	SRR3286705	no	no	no	no
H152100636	568	2015-05-18	DT 56	SRR3286707	no	no	no	no
H152060607	34	2015-05-14	DT 120	SRR3286709	no	no	no	no
H143000286	34	2014-07-21	None	SRR3286715	no	no	no	no
H152300647	34	2015-06-01	PT U329	SRR3286776	no	no	no	no
H152280418	19	2015-05-29	PT U302	SRR3286779	no	no	no	no
H152280421	19	2015-05-29	RDNC	SRR3286813	no	no	no	no
H152300650	34	2015-06-01	PT U329	SRR3286815	no	no	no	no
H152020822	19	2015-05-12	DT 42	SRR3286819	no	no	no	no
H152060609	19	2015-05-14	PT U298	SRR3286821	no	no	no	no
H152400637	34	2015-06-08	PT U329	SRR3286837	no	no	no	no
H152340799	213	2015-06-03	DT 1	SRR3286840	no	no	no	no
H151960469	19	2015-05-07	RDNC	SRR3286848	no	no	no	no
H152460491	34	2015-06-11	PT U329	SRR3286851	no	no	no	no
H152540595	19	2015-06-17	DT 193	SRR3286854	no	no	no	no
H152320524	19	2015-06-02	PT U302	SRR3286858	no	no	no	no
H152360402	19	2015-06-04	DT 193	SRR3286862	no	no	no	no
H152520807	34	2015-06-16	DT 7a	SRR3286864	no	no	no	no
H152380468	19	2015-06-05	PT U302	SRR3286865	no	no	no	no
H152020821	34	2015-05-12	DT 193	SRR3286868	no	no	no	no
H152320501	34	2015-06-02	DT 120	SRR3286875	no	no	no	no
H152340702	19	2015-06-03	DT 10	SRR3286883	no	no	no	no
H152520822	34	2015-06-16	Untypable	SRR3286884	no	no	no	no
H152400594	34	2015-06-08	DT 193	SRR3286888	no	no	no	no
H152360403	34	2015-06-04	PT U329	SRR3286892	no	no	no	no
H152340669	19	2015-06-03	DT 104	SRR3286893	no	no	no	no
H152480461	19	2015-06-12	PT U307	SRR3286894	no	no	no	no
H152320528	34	2015-06-02	PT U329	SRR3286895	no	no	no	no
H152520823	19	2015-06-16	DT 193	SRR3286897	no	no	no	no
H152320527	34	2015-06-02	DT 193	SRR3286899	no	no	no	no
H152720664	34	2015-06-30	DT 193	SRR3286901	no	no	no	no
H152400637	34	2015-06-08	PT U329	SRR3286903	no	no	no	no
H144680549	34	2014-11-14	DT 120	SRR3286904	no	no	no	no
H152340712	34	2015-06-03	DT 120	SRR3286905	no	no	no	no
H152360408	19	2015-06-04	DT 116	SRR3286912	no	no	no	no
H152320547	34	2015-06-02	PT U329	SRR3286913	no	no	no	no
H152420817	19	2015-06-09	DT 1	SRR3286915	no	no	no	no
H152700580	568	2015-06-29	DT 56	SRR3286918	no	no	no	no
H152740235	19	2015-07-01	DT 193	SRR3286920	no	no	no	no
H152760469	34	2015-07-02	DT 120	SRR3286926	no	no	no	no
H152440533	19	2015-06-10	DT 104	SRR3286927	no	no	no	no
H152700586	19	2015-06-29	DT 120	SRR3286929	no	no	no	no
H152740236	19	2015-07-01	PT U298	SRR3286932	no	no	no	no
H152720602	19	2015-06-30	DT 46	SRR3286940	no	no	no	no
H152720648	19	2015-06-30	DT 120	SRR3286949	no	no	no	no
H152720642	34	2015-06-30	DT 120	SRR3286950	no	no	no	no
H152720615	19	2015-06-30	DT 104b	SRR3286955	no	no	no	no
H152720643	19	2015-06-30	RDNC	SRR3286956	no	no	no	no
H152720605	19	2015-06-30	DT 8	SRR3286963	no	no	no	no
H152580658	19	2015-06-19	DT 46	SRR3286965	no	no	no	no
H152720608	19	2015-06-30	DT 104	SRR3286973	no	no	no	no
H152900244	19	2015-07-13	DT 104b	SRR3286974	no	no	no	no
H152020836	19	2015-05-12	DT 132	SRR3321718	no	no	no	no
H152440529	34	2015-06-10	DT 120	SRR3321731	no	no	no	no
H152700573	34	2015-06-29	PT U302	SRR3321856	no	no	no	no
H152300644	19	2015-06-01	DT 1	SRR3321902	no	no	no	no
H152720655	P3572	2015-06-30	DT 120	SRR3321997	no	no	no	no
H152380466	19	2015-06-05	PT U330	SRR3322031	no	no	no	no
H152700587	19	2015-06-29	DT 12	SRR3322091	no	no	no	no
H151820511	19	2015-04-28	DT 104	SRR3322097	no	no	no	no
H152720637	19	2015-06-30	DT 116	SRR3322099	no	no	no	no
H152080608	19	2015-05-15	DT 135	SRR3322320	no	no	no	no
H152540619	19	2015-06-17	DT 66a	SRR3322370	no	no	no	no
H152320546	34	2015-06-02	DT 120	SRR3322591	no	no	no	no
H152900267	19	2015-07-13	PT U278	SRR3322628	no	no	no	no
H152660397	19	2015-06-25	DT 135	SRR3322667	no	no	no	no
H152660386	19	2015-06-25	PT U288	SRR3322701	no	no	no	no
H152860554	19	2015-07-09	DT 101	SRR3322710	no	no	no	no
H152920498	19	2015-07-14	PT U278	SRR3322721	no	no	no	no
H152020863	19	2015-05-12	DT 87	SRR3322723	no	no	no	no
H152240488	34	2015-05-27	DT 193	SRR3322960	no	no	no	no
H152920486	19	2015-07-14	DT 40	SRR3322970	no	no	no	no
H152840417	34	2015-07-08	DT 193	SRR3322972	no	no	no	no
H152640594	313	2015-06-24	RDNC	SRR3323011	no	no	no	no
H152400631	19	2015-06-08	PT U288	SRR3323019	no	no	no	no
H151800443	34	2015-04-27	Untypable	SRR3323033	no	no	no	no

## Sheet: Suppl_Table_3
Strain	Phage type	Year of isolation	sopE	Source	Accession.number	Reference
L00028-09	DT193	2009	no	Animal and Plant Health Agency (APHA)	SRR11875357	This study
L00036-15	DT193	2015	yes	Animal and Plant Health Agency (APHA)	SRR11875336	This study
L00153-12	DT193	2012	yes	Animal and Plant Health Agency (APHA)	SRR11875343	This study
L00197-11	DT193	2011	yes	Animal and Plant Health Agency (APHA)	SRR11875353	This study
L00644-15	DT193	2015	no	Animal and Plant Health Agency (APHA)	SRR11875325	This study
L00907-14	DT193	2014	yes	Animal and Plant Health Agency (APHA)	SRR11875322	This study
L01074-08	DT193	2008	no	Animal and Plant Health Agency (APHA)	SRR11875314	This study
L01204-11	DT193	2011	yes	Animal and Plant Health Agency (APHA)	ERR3416531	This study
L01338-14	DT193	2014	yes	Animal and Plant Health Agency (APHA)	SRR11875321	This study
L01783-14	DT193	2014	yes	Animal and Plant Health Agency (APHA)	SRR11875320	This study
S00313-15	DT193	2015	yes	Animal and Plant Health Agency (APHA)	SRR11875359	This study
S00479-12	DT193	2012	yes	Animal and Plant Health Agency (APHA)	SRR11875342	This study
S00655-11	DT193	2011	yes	Animal and Plant Health Agency (APHA)	SRR11875352	This study
S00801-11	DT193	2011	no	Animal and Plant Health Agency (APHA)	SRR11875348	This study
S00823-11	DT193	2011	no	Animal and Plant Health Agency (APHA)	SRR11875351	This study
S00888-14	DT193	2014	yes	Animal and Plant Health Agency (APHA)	SRR11875319	This study
S00968-13	DT193	2013	yes	Animal and Plant Health Agency (APHA)	SRR11875331	This study
S01024-11	DT193	2011	no	Animal and Plant Health Agency (APHA)	SRR11875346	This study
S01036-14	DT193	2014	yes	Animal and Plant Health Agency (APHA)	SRR11875318	This study
S01051-13	DT193	2013	no	Animal and Plant Health Agency (APHA)	SRR11875335	This study
S01052-13	DT193	2013	yes	Animal and Plant Health Agency (APHA)	SRR11875334	This study
S01209-15	DT193	2015	yes	Animal and Plant Health Agency (APHA)	SRR11875358	This study
S01271-12	DT193	2012	yes	Animal and Plant Health Agency (APHA)	SRR11875341	This study
S01299-10	DT193	2010	no	Animal and Plant Health Agency (APHA)	SRR11875354	This study
S01401-12	DT193	2012	yes	Animal and Plant Health Agency (APHA)	SRR11875340	This study
S01402-11	DT193	2011	no	Animal and Plant Health Agency (APHA)	SRR11875350	This study
S01410-15	DT193	2015	yes	Animal and Plant Health Agency (APHA)	SRR11875347	This study
S01523-10	DT193	2010	no	Animal and Plant Health Agency (APHA)	SRR11875355	This study
S01539-13	DT193	2013	yes	Animal and Plant Health Agency (APHA)	SRR11875330	This study
S01599-13	DT193	2013	yes	Animal and Plant Health Agency (APHA)	SRR11875333	This study
S01879-13	DT193	2013	no	Animal and Plant Health Agency (APHA)	SRR11875329	This study
S01892-14	DT193	2014	yes	Animal and Plant Health Agency (APHA)	SRR11875326	This study
S02335-12	DT193	2012	yes	Animal and Plant Health Agency (APHA)	SRR11875339	This study
S02412-14	DT193	2014	yes	Animal and Plant Health Agency (APHA)	SRR11875317	This study
S02503-14	DT193	2014	yes	Animal and Plant Health Agency (APHA)	SRR11875316	This study
S02597-13	DT193	2013	yes	Animal and Plant Health Agency (APHA)	SRR11875328	This study
S02680-14	DT193	2014	yes	Animal and Plant Health Agency (APHA)	SRR11875324	This study
S02692-12	DT193	2012	yes	Animal and Plant Health Agency (APHA)	SRR11875338	This study
S02698-13	DT193	2013	yes	Animal and Plant Health Agency (APHA)	SRR11875332	This study
S02728-11	DT193	2011	no	Animal and Plant Health Agency (APHA)	SRR11875345	This study
S02933-13	DT193	2013	yes	Animal and Plant Health Agency (APHA)	SRR11875327	This study
S03101-12	DT193	2012	yes	Animal and Plant Health Agency (APHA)	SRR11875337	This study
S03407-08	DT193	2008	no	Animal and Plant Health Agency (APHA)	SRR11875315	This study
S03407-14	DT193	2014	yes	Animal and Plant Health Agency (APHA)	SRR11875323	This study
S03515-12	DT193	2012	yes	Animal and Plant Health Agency (APHA)	SRR11875344	This study
S03797-09	DT193	2009	no	Animal and Plant Health Agency (APHA)	SRR11875356	This study
S04409-09	DT193	2009	yes	Animal and Plant Health Agency (APHA)	SRR11875311	This study
S04619-08	DT193	2008	no	Animal and Plant Health Agency (APHA)	SRR11875313	This study
S05574-08	DT193	2008	no	Animal and Plant Health Agency (APHA)	SRR11875312	This study
S03113-10	DT193	2010	yes	Animal and Plant Health Agency (APHA)	ERS023533	Petrovska et al. 2016
SO5894-09	DT193	2009	yes	Animal and Plant Health Agency (APHA)	ERS023532	Petrovska et al. 2016
S05893-09	DT193	2009	yes	Animal and Plant Health Agency (APHA)	ERS023531	Petrovska et al. 2016
S02909-08	DT193	2008	no	Animal and Plant Health Agency (APHA)	ERS023530	Petrovska et al. 2016
L01730-06	ND	2006	no	Animal and Plant Health Agency (APHA)	ERS023529	Petrovska et al. 2016
4824-10	ND	2010	yes	Animal and Plant Health Agency (APHA)	ERS023517	Petrovska et al. 2016
L01189-08	ND	2008	no	Animal and Plant Health Agency (APHA)	ERS023508	Petrovska et al. 2016
L01176-08	ND	2008	no	Animal and Plant Health Agency (APHA)	ERS023507	Petrovska et al. 2016
S01569-10	DT120	2010	yes	Animal and Plant Health Agency (APHA)	ERS023498	Petrovska et al. 2016
S0433209	DT193	2009	yes	Animal and Plant Health Agency (APHA)	ERS008982	Petrovska et al. 2016
L0064707	DT193	2007	no	Animal and Plant Health Agency (APHA)	ERS008971	Petrovska et al. 2016
S0337107	DT193	2007	no	Animal and Plant Health Agency (APHA)	ERS008971	Petrovska et al. 2016
S0806007	193	2007	no	Animal and Plant Health Agency (APHA)	ERS008968	Petrovska et al. 2016

## Sheet: Suppl_Table_4
Strain	Accession no.	Source	Year of isolation	Country of isolation	sopE	mTmV	mTmV2	pS01569
0153D	SRR6943415	Pig	2012	Ireland	no	no	no	no
0197B	SRR6943499	Pig	2012	Ireland	no	no	no	no
0286B	SRR6943413	Pig	2012	Ireland	no	no	no	no
0309C	SRR6943503	Pig	2012	Ireland	yes	yes*	no	no
0329B	SRR6943434	Pig	2012	Ireland	yes	yes*	no	no
0591C	SRR6943403	Pig	2012	Ireland	no	no	no	no
1446A	SRR6943451	Pig	2012	Ireland	yes	yes*	no	no
1792A	SRR6943505	Pig	2012	Ireland	no	no	no	no
2002A	SRR6943493	Pig	2012	Ireland	yes	yes*	no	no
2207A	SRR6943428	Pig	2013	Ireland	yes	yes*	no	no
2213A	SRR6943487	Pig	2013	Ireland	yes	yes*	no	no
2985A	SRR6943426	Pig	2013	Ireland	no	no	no	no
2994A	SRR6943489	Pig	2013	Ireland	no	no	no	no
2999A	SRR6943490	Pig	2013	Ireland	no	no	no	no
3083C	SRR6943424	Pig	2013	Ireland	no	no	no	no
3500B	SRR6943524	Pig	2013	Ireland	yes	yes*	no	no
3524A	SRR6943435	Pig	2013	Ireland	yes	yes*	no	no
3836A	SRR6943506	Pig	2013	Ireland	yes	yes*	no	no
3845A	SRR6943508	Pig	2013	Ireland	yes	yes*	no	no
2200/2	ERS037960	Pig	2009	Italy	yes	no	yes*	no
2448/2	ERS037961	Cattle	2010	Italy	yes	no	yes*	no
1790/1	ERS037969	Turkey	2007	Italy	no	no	no	no
242/2	ERS037952	Shellfish	2006	Italy	no	no	no	no
1948/2	ERS037971	Pig	2007	Italy	yes	no	yes*	no
1693/1	ERS043715	Human	2007	Italy	yes	no	yes*	no
2841/2	ERS037955	Human	2009	Italy	no	no	no	no
692/26	ERS037956	Pig	2008	Italy	no	no	no	no
629/2	ERS037958	Pig	2008	Italy	yes	no	yes*	no
S01569-10	ERS023498	Pig	2010	United Kingdom	yes	no	no	yes
S0433209	ERS008982	Pig	2009	United Kingdom	yes	no	no	no
L01730-06	ERS023529	Pig	2006	United Kingdom	no	no	no	no
S00065-06	ERS023515	Cattle	2006	United Kingdom	no	no	no	no
H07 166 0082	ERS037902	Human	2007	United Kingdom	no	no	no	no
H07 338 0264	ERS037908	Human	2007	United Kingdom	no	no	no	no
L0064707	ERS008969	Pig	2007	United Kingdom	no	no	no	no
L0085709	ERS008976	Dog	2009	United Kingdom	no	no	no	no
S0344705	ERS008963	Horse	2005	United Kingdom	no	no	no	no
S04797-08	ERS023499	Bustard	2008	United Kingdom	yes	yes*	no	no
S04698-09	ERS023534	Cattle	2009	United Kingdom	yes	yes*	no	no
H105280433	ERS037936	Human	2010	United Kingdom	yes	yes*	no	no
S01364-10	ERS023516	Cattle	2010	United Kingdom	yes	yes*	no	no
STY1	ERS2047245	Human	2013	Italy	yes	no	yes*	no
STY102	ERS2047159	Human	2012	Italy	no	no	no	no
STY107	ERS2047160	Human	2012	Italy	no	no	no	no
STY111	ERS2047163	Human	2012	Italy	no	no	no	no
STY122	ERS2047168	Human	2012	Italy	yes	no	yes*	no
STY129	ERS2047174	Pig	2012	Italy	no	no	no	no
STY136	ERS2047182	Pig	2012	Italy	yes	no	yes*	no
STY149	ERS2047196	Pig	2012	Italy	yes	no	yes*	no
STY158	ERS2047206	Pig	2013	Italy	yes	no	yes*	no
STY189	ERS2047233	Pig	2014	Italy	yes	no	yes*	no
STY194	ERS2047239	Pig	2014	Italy	yes	no	yes*	no
STY196	ERS2047241	Pig	2014	Italy	no	no	no	no
STY199	ERS2047243	Pig	2014	Italy	no	no	no	no
STY27	ERS2047254	Human	2013	Italy	yes	no	yes*	no
STY32	ERS2047260	Human	2014	Italy	no	no	no	no
STY33	ERS2047261	Human	2014	Italy	yes	no	yes*	no
STY51	ERS2047280	Human	2014	Italy	yes	yes	no	no
STY6	ERS2047296	Human	2013	Italy	no	no	no	no
STY68	ERS2047295	Human	2012	Italy	no	no	no	no
L-4234	DRR107042	Pig	2014	Japan	no	no	no	no
L-4233	DRR107043	Cattle	2014	Japan	no	no	no	no
L-4233	DRR107044	Cattle	2014	Japan	no	no	no	no
L-4261	DRR107045	Cattle	2014	Japan	no	no	no	no
L-4259	DRR107049	Cattle	2013	Japan	no	no	no	no
L-4257	DRR107050	Cattle	2013	Japan	no	no	no	no
L-3841	DRR107052	Pig	2009	Japan	no	no	no	no
L-3838	DRR107053	Livestock	2008	Japan	no	no	no	no
L-3837	DRR107054	Cattle	2008	Japan	no	no	no	no
L-4071	DRR107055	Cattle	2013	Japan	no	no	no	no
LB-7	DRR107057	Poultry	2010	Italy	no	no	no	no
L-3844	DRR107060	Pig	2002	Japan	no	no	no	no
L-3835	DRR107061	Human	2007	Japan	no	no	no	no
L-3846	DRR107062	Pig	2008	Japan	no	no	no	no
L-3846	DRR107063	Pig	2008	Japan	no	no	no	no
L-3846	DRR107064	Pig	2008	Japan	no	no	no	no
L-3846	DRR107065	Pig	2008	Japan	no	no	no	no
L-4126	DRR107066	Cattle	1998	Japan	no	no	no	no
L-4127	DRR107067	Cattle	1998	Japan	no	no	no	no
LB-22	DRR107069	Livestock	2011	Italy	yes	no	yes*	no
LB-21	DRR107074	Poultry	2012	Italy	no	no	no	no
LB-11	DRR107077	Livestock	2011	Italy	no	no	no	no
L-3841	DRR154179	Pig	2009	Japan	no	no	no	no
SSI_AA378	ERR1540330	Human	2013	Denmark	no	no	no	no
SSI_AA527	ERR1540390	Human	2014	Denmark	no	no	no	no
SSI_AA811	ERR1540564	Food	2013	Denmark	no	no	no	no
STM110	ERR1590200	Human	2013	Italy	no	no	no	no
Typhimurium	ERR1592383	Poultry	2012	Poland	no	no	no	no
monofasisk	ERR1592397	Poultry	2012	Poland	no	no	no	no
monofasisk	ERR1592398	Poultry	2012	Poland	no	no	no	no
monofasisk	ERR1592433	Livestock	2012	Poland	no	no	no	no
monofasisk	ERR1592520	Livestock	2013	Germany	no	no	no	no
STM194	ERR159259	Pig	2013	Italy	no	no	no	no
STM206	ERR1592608	Human	2014	Italy	no	no	no	no
S01413-16	ERR1744969	Wild Animal	2016	United Kingdom	no	no	no	no
S05355-15	ERR1745007	Wild Animal	2015	United Kingdom	yes	yes*	no	no
ERR1802428_7	ERR1802428	Human	2016	Ireland	yes	yes	no	no
ERR1806844_22	ERR1806844	Human	2016	Ireland	no	no	no	no
ERR1815499_22	ERR1815499	Human	2016	Ireland	yes	yes*	no	no
ERR1815681_40	ERR1815681	Human	2016	Ireland	yes	yes	no	no
ERR1816626_49	ERR1816626	Human	2016	Ireland	no	no	no	no
ERR1817394_71	ERR1817394	Human	2016	Ireland	no	no	no	no
ERR1817513_76	ERR1817513	Human	2016	Ireland	yes	no	no	no
ERR1817536_81	ERR1817536	Human	2016	Ireland	yes	yes	no	no
ERR1823827_94	ERR1823827	Human	2014	Ireland	no	no	no	no
ERR1823828_95	ERR1823828	Human	2014	Ireland	yes	yes	no	no
ERR1828951_108	ERR1828951	Human	2015	Ireland	yes	no	no	no
ERR1837626_122	ERR1837626	Human	2015	Ireland	no	no	no	no
ERR1857451	ERR1857451	Human	2017	Ireland	no	no	no	no
SAL_UA1879AA	ERR2000330	Livestock	2015	United Kingdom	yes	yes*	no	no
ISZ-13	ERR2008131	Pork	2010	Italy	no	no	no	no
DTU_1045	ERR2008164	Pork	2015	Italy	yes	no	yes*	no
3399-2012	ERR2008169	Human	2012	Italy	no	no	no	no
4007-2011	ERR2008172	Meleagris	2011	Italy	no	no	no	no
15Q003631	ERR2019154	Livestock	2015	France	yes	yes*	no	no
ERR2023105	ERR2023105	Human	2017	Ireland	no	no	no	no
DTU2016_1375_PRJproj1048_F14_1101_1	ERR2023526	Livestock	2014	Germany	no	no	no	no
DTU2016_872_PRJ1048_2012_60_1628_1_1	ERR2059918	Livestock	2012	Germany	no	no	no	no
DTU2016_874	ERR2059920	Livestock	2012	France	no	no	no	no
ERR2124052	ERR2124052	Human	2017	Ireland	yes	no	no	no
17-71865_S18	ERR2136517	Human	2016	Italy	no	yes*	no	no
17-71882_S32	ERR2136531	Pig	2016	Italy	yes	no	yes*	no
17-71888_S37	ERR2136536	Buffalo	2016	Italy	no	no	no	no
ERR2173689	ERR2173689	Human	2017	Ireland	no	no	no	no
SSI-AC256	ERR2187913	Human	2009	Denmark	no	no	no	no
ERR2193125	ERR2193125	Human	2017	Ireland	no	no	no	no
ERR2193191	ERR2193191	Human	2017	Ireland	no	no	no	no
16-SA00669	ERR2202544	Food	2016	Germany	no	no	no	no
16-SA00754	ERR2202546	Animal	2016	Germany	no	no	no	no
13-SA02497	ERR2202558	Animal	2013	Germany	no	no	no	no
14-SA02723	ERR2202559	Animal	2014	Germany	no	no	no	no
15-SA00407	ERR2202561	Animal	2015	Germany	yes	yes*	no	no
15-SA02945	ERR2202567	food	2015	Germany	no	no	no	no
L00541-16	ERR2208696	Livestock	2016	United Kingdom	yes	yes*	no	no
S00160-16	ERR2208754	Livestock	2016	United Kingdom	no	no	no	no
S05117-15	ERR2208824	Poultry	2015	United Kingdom	yes	yes*	no	no
DTU2016-418	ERR2209628	Poultry	2014	Italy	yes	no	yes*	no
136-16	ERR2210506	Human	2016	Poland	no	no	no	no
201-15	ERR2210542	Human	2015	Poland	no	no	no	no
205-14	ERR2210545	Human	2014	Poland	no	no	no	no
272-15	ERR2210585	Human	2015	Poland	no	no	no	no
288-15	ERR2210603	Human	2015	Poland	no	no	no	no
303-14	ERR2210618	Human	2014	Poland	no	no	no	no
332-14	ERR2210624	Human	2014	Poland	no	no	no	no
51-15	ERR2210634	Human	2015	Poland	no	no	no	no
51-16	ERR2210635	Human	2016	Poland	no	no	no	no
56-16	ERR2210644	Human	2016	Poland	no	no	no	no
69-16	ERR2210649	Human	2016	Poland	no	no	no	no
86-15	ERR2210657	Human	2015	Poland	no	no	no	no
86-16	ERR2210658	Food	2016	Poland	yes	yes*	no	no
350-13	ERR2210668	Human	2013	Poland	no	no	no	no
297-13	ERR2210681	Human	2013	Poland	no	no	no	no
181-13	ERR2210697	Human	2013	Poland	no	no	no	no
74675_2014_salm	ERR2213555	Livestock	2015	Italy	yes	no	yes*	no
ERR2215656	ERR2215656	Human	2017	Ireland	no	no	no	no
ERR2698814	ERR2698814	Companion Animal	2016	Cambodia	no	no	no	no
ERR2698816	ERR2698816	Companion Animal	2016	Cambodia	no	no	no	no
53_Typhimurium2_p	ERR2808723	Feed	2008	Netherlands	no	no	no	no
58_monophasic Typhimurium1_h	ERR2808728	Human	2012	Netherlands	no	no	no	no
59_monophasic Typhimurium2_h	ERR2808729	Human	2012	Netherlands	no	no	no	no
60_monophasic Typhimurium3_h	ERR2808730	Human	2012	Netherlands	no	no	no	no
61_monophasic Typhimurium1_p	ERR2808731	Livestock	2009	Netherlands	no	no	no	no
62_monophasic Typhimurium2_h	ERR2809964	Livestock	2009	Netherlands	no	no	no	no
63_monophasic Typhimurium3_p	ERR2809965	Livestock	2009	Netherlands	no	no	no	no
0608F12523	ERR2849904	Human	2006	Denmark	no	no	no	no
0511R6988	ERR2849907	Human	2005	Denmark	no	no	no	no
0501M38866	ERR2849914	Human	2005	Denmark	no	no	no	no
1805S63638	ERR2849920	Human	2018	Denmark	no	no	no	no
1705F15563	ERR2849928	Human	2017	Denmark	yes	no	no	no
1503F57888	ERR2849941	Human	2015	Denmark	yes	no	yes*	no
11CEB2251SAL	ERR3040250	Sheep goat - dairy products - cheese	2011	France	yes	yes*	no	no
11CEB3015SAL	ERR3040257	Sheep goat - dairy products - cheese	2011	France	yes	yes*	no	no
11CEB6557SAL	ERR3040288	Pork	2011	France	no	no	no	no
2011_02155	ERR3040343	Human	2011	France	yes	yes*	no	no
2011_02228	ERR3040346	Human	2011	France	yes	yes*	no	no
2011_08647	ERR3040351	Human	2011	France	no	no	no	no
2011_08648	ERR3040352	Human	2011	France	no	no	no	no
2014LSAL04847	ERR3040403	Environment	2014	France	no	no	no	no
2014_02059	ERR3040411	Human	2014	France	yes	yes*	no	no
1902T41853	ERR3224472	Human	2019	Denmark	no	no	no	no
06-01900	ERR3263623	Human	2006	Germany	no	no	no	no
16-04913	ERR3264003	Human	2016	Germany	no	no	no	no
16-04940	ERR3264008	Human	2016	Germany	no	no	no	no
17EP001571	ERR3340847	Human	2017	Norway	yes	yes*	no	no
17EP001668	ERR3340852	Human	2017	Norway	yes	yes*	no	no
17EP001816	ERR3340857	Human	2017	Norway	yes	yes*?	no	no
17EP001883	ERR3340862	Human	2017	Norway	yes	yes*	no	no
17EP002422	ERR3340866	Human	2017	Norway	yes	yes*	no	no
2017-22-798-13	ERR3340868	Environment	2017	Norway	yes	yes*	no	no
2017-01-4449-1	ERR3340870	Environment	2017	Norway	yes	yes*	no	no
2017-01-4449	ERR3340872	Environment	2017	Norway	yes	yes*	no	no
Vulture-STm-CyP-1	ERR3385856	Wild vulture	2015	Spain	yes	no	no	no
Vulture-STm-CyP-3	ERR3385858	Wild vulture	2015	Spain	yes	no	no	no
Vulture-STm-CyP-4	ERR3385859	Wild vulture	2015	Spain	no	no	no	no
Vulture-STm-CyP-5	ERR3385860	Wild vulture	2015	Spain	no	no	no	no
Vulture-STm-CyP-7	ERR3385862	Wild vulture	2015	Spain	no	no	no	no
Vulture-STm-CyP-10	ERR3385865	Wild vulture	2015	Spain	yes	yes*	no	no
Vulture-STm-CyP-12	ERR3385867	Wild vulture	2015	Spain	no	no	no	no
ERS3559641	ERR3415697	Livestock	2016	China	yes	no	no	no
ERR3581184	ERR3581184	Environment	2019	Germany	no	no	no	no
ERR3581195	ERR3581195	Environment	2019	Germany	no	no	no	no
ERR3581381	ERR3581381	Environment	2017	Germany	no	no	no	no
SAL_ZA9125AA	ERR3581407	Food	2013	Germany	no	no	no	no
ERR3581443	ERR3581443	Food	2018	Germany	no	no	no	no
ERR3581506	ERR3581506	Food	2019	Germany	no	no	no	no
ERR3581570	ERR3581570	Food	2017	Germany	no	no	no	no
ERR3581757	ERR3581757	Food	2018	Germany	no	no	no	no
ERR3581911	ERR3581911	Environment	2018	Germany	no	no	no	no
FD01846620	ERR3635454	Missing	missing	Europe	no	no	no	no
FD01846628	ERR3635462	Missing	missing	Europe	no	no	no	no
FD01846629	ERR3635463	Missing	missing	Europe	yes	yes*	no	no
FD01846635	ERR3635469	Missing	missing	Europe	no	no	no	no
FD01846643	ERR3635477	Missing	missing	Europe	yes	yes*	no	no
FD01846653	ERR3635487	Missing	missing	Europe	yes	yes*	no	no
FD01846658	ERR3635492	Missing	2013	NONE	no	no	no	no
FD01846668	ERR3635501	Missing	missing	Europe	no	no	no	no
FD01846674	ERR3635506	Missing	2013	NONE	yes	yes*	no	no
FD01846676	ERR3635508	Missing	missing	Europe	yes	yes*	no	no
FD01846682	ERR3635513	Missing	2013	NONE	yes	yes*	no	no
FD01846690	ERR3635521	Missing	2013	NONE	no	no	no	no
FD01847436	ERR3635994	Missing	2013	South America	no	no	no	no
FD01847440	ERR3635998	Missing	2013	South America	no	no	no	no
FD01847949	ERR3636294	Missing	2014	South America	no	no	no	no
FD01848038	ERR3636383	Missing	2015	South America	no	no	no	no
FD01848055	ERR3636399	Missing	2016	South America	no	yes*	no	no
FD01848263	ERR3636497	Missing	2005	Europe	no	no	no	no
FD01849113	ERR3636949	Missing	2013	Africa	no	no	no	no
FD01849278	ERR3637031	Missing	2011	Africa	no	no	no	no
FD01849283	ERR3637035	Missing	2007	Africa	no	no	no	no
FD01849290	ERR3637042	Missing	2001	Africa	no	no	no	no
FD01874779	ERR3638664	Missing	2008	Africa	yes	yes*	no	no
FD01875900	ERR3639254	Missing	2011	Africa	no	no	no	no
FD01875908	ERR3639260	Missing	2011	Africa	no	no	no	no
FD01849386	ERR3639692	Missing	1992	Africa	no	no	no	no
2011-60-538-1	ERR769315	Livestock	2011	Denmark	no	no	no	no
2011-60-176-1	ERR769346	Livestock	2011	Denmark	no	no	no	no
S368	ERR957001	Missing	2014	Portugal	no	no	no	no
VNB1166	ERS126778	Human	2010	Vietnam	no	no	no	no
VNS10314	ERS126787	Human	2010	Vietnam	no	no	no	no
VNB455	ERS126788	Human	2009	Vietnam	yes	no	no	no
VNB712	ERS126789	Human	2009	Vietnam	no	no	no	no
VNS20235	ERS126796	Human	2009	Vietnam	no	no	no	no
VNB1264	ERS126802	Human	2011	Vietnam	no	no	no	no
VNS30144	ERS126809	Human	2009	Vietnam	no	no	no	no
VNB1701	ERS126817	Human	2012	Vietnam	no	no	no	no
VNB176	ERS126835	Human	2008	Vietnam	no	no	no	no
VNB617	ERS126836	Human	2009	Vietnam	no	no	no	no
VNB1479	ERS126850	Human	2011	Vietnam	no	no	no	no
VNB1140	ERS126861	Human	2010	Vietnam	no	no	no	no
71_G_450	ERS529911	Chicken	2012	Vietnam	no	no	no	no
71_H_035	ERS529917	Pig	2012	Vietnam	no	no	no	no
VNB1779	ERS529943	Human	2012	Vietnam	no	no	no	no
VNB2315	ERS529950	Human	2013	Vietnam	no	no	no	no
Hue_11	ERS529954	Human	2009	Vietnam	no	no	no	no
CT69_2	ERS529990	Chicken	2013	Vietnam	no	no	no	no
71_H_455	ERS529991	Pig	2012	Vietnam	no	no	no	no
71_H_455	ERS569590	Pig	2012	Vietnam	no	no	no	no
SAL-18-VL-OH-ON-0043	SRR10037214	Companion Animal	2018	Canada	no	no	no	no
NC_WHO_S096	SRR10042383	Human	2012	Lebanon	no	no	no	no
VL-0618-5	SRR10051127	Companion Animal	2018	Cambodia	yes	yes*	no	no
AG19-0312	SRR10084926	Companion Animal	2018	United States	no	no	no	no
ThaiSalmonella_541013	SRR10172159	Livestock	2011	Thailand	no	no	no	no
ThaiSalmonella_541025	SRR10172160	Livestock	2011	Thailand	no	no	no	no
ThaiSalmonella_543009	SRR10172172	Companion Animal	2012	Thailand	yes	no	no	no
ThaiSalmonella_193	SRR10172183	Livestock	2013	Thailand	yes	no	no	no
ThaiSalmonella_60	SRR10172192	Companion Animal	2013	Thailand	no	no	no	no
ThaiSalmonella_172	SRR10172195	Livestock	2013	Thailand	no	no	no	no
UNAM2018123_Sa_AN13	SRR10189755	Livestock	2018	Mexico	yes	yes*	no	no
PNCS005052	SRR10240811	Human	2018	Canada	no	no	no	no
815513	SRR10254243	Human	2019	United Kingdom	yes	no	yes*	no
SX17G598	SRR10321788	Human	2017	China	no	no	no	no
SX17G597	SRR10321789	Human	2017	China	no	no	no	no
SX17G596	SRR10321790	Human	2017	China	no	no	no	no
SX17G595	SRR10321791	Human	2017	China	no	no	no	no
SX17G594	SRR10321792	Human	2017	China	no	no	no	no
SX17G593	SRR10321793	Human	2017	China	no	no	no	no
SX17G592	SRR10321794	Human	2017	China	no	no	no	no
SX17G590	SRR10321795	Human	2017	China	no	no	no	no
826239	SRR10350928	Human	2019	United Kingdom	yes	no	no	no
AZ_TG68559	SRR1049697	Livestock	2010	United States	no	no	no	no
FNE0135	SRR1425285	Missing	2013	China	no	no	no	no
2010K-2457	SRR1503237	Human	2010	United States	no	no	no	no
2011K-0863	SRR1503240	Missing	2011	United States	no	no	no	no
2012K-0073	SRR1503242	Human	2011	United States	no	no	no	no
H120260565	SRR1646154	Human	2012	United Kingdom	yes	yes*	no	no
WAPHL_SAL-A00665	SRR1781613	Environment	2014	United States	no	no	no	no
CFSAN024425	SRR1793536	Pig	2008	Belgium	no	no	no	no
PNUSAS000227	SRR1931738	Missing	2013	United States	no	no	no	no
H144220667	SRR1958388	Human	2014	United Kingdom	yes	yes*	no	no
H143980725	SRR1958548	Neck flap	2014	United Kingdom	yes	yes*	no	no
H132260959	SRR1960058	Human	2013	United Kingdom	no	no	no	no
71411	SRR1963298	Food	2013	United Kingdom	no	no	no	no
H141500477	SRR1968097	Human	2014	United Kingdom	yes	yes*	no	no
H141840456	SRR1969254	Human	2014	United Kingdom	no	no	no	no
H150940630	SRR1970041	Human	2015	United Kingdom	yes	yes*	no	no
H151100486	SRR1970250	Human	2015	United Kingdom	yes	yes*	no	no
PNUSAS000226	SRR2015056	Missing	2013	United States	no	no	no	no
CFSAN031352	SRR2053349	Livestock	2013	Thailand	yes	no	no	no
CFSAN031337	SRR2054203	Livestock	2013	Thailand	no	no	no	no
PNUSAS000405	SRR2058198	Human	2014	United States	no	no	no	no
PNUSAS000440	SRR2058212	Missing	2015	United States	no	no	no	no
CFSAN035087	SRR2153006	Human	2015	United States	no	no	no	no
PNUSAS000613	SRR2192236	Livestock	2015	United States	no	no	no	no
1731	SRR2538285	Human	2010	Australia	no	no	no	no
1732	SRR2538287	Human	2010	Australia	no	no	no	no
1733	SRR2538288	Human	2010	Australia	no	no	no	no
1730	SRR2538289	Human	2011	Australia	no	no	no	no
PNUSAS000920	SRR2544742	Human	2015	United States	no	no	no	no
CVM N51306	SRR2567199	Livestock	2013	United States	no	no	no	no
2015K-0418	SRR2577642	Human	2014	United States	yes	no	no	no
FSIS1503463	SRR2961914	Poultry	2015	United States	no	no	no	no
ADRDL-15-5149	SRR2962659	Livestock	2015	United States	no	no	no	no
Typhimurium 135497	SRR2975903	Human	2010	Israel	no	no	no	no
FSIS1503558	SRR3000018	Livestock	2015	United States	yes	yes*	no	no
R9_3269_R2	SRR3097462	Human	2008	United States	yes	yes*	no	no
R9_3270_R2	SRR3097567	Human	2008	United States	no	no	no	no
CFSAN045348	SRR3272251	Livestock	2014	Thailand	no	no	no	no
FSIS1605973	SRR3284592	Livestock	2016	United States	no	no	no	no
H160300259	SRR3285281	Human	2016	United Kingdom	yes	yes*	no	no
H160120678	SRR3285376	Human	2016	United Kingdom	no	no	no	no
H154760207	SRR3285432	Human	2015	United Kingdom	yes	yes*	no	no
CVM N57359F	SRR3295767	Pig	2014	United States	yes	no	no	no
FSIS1606261	SRR3383827	Livestock	2016	United States	no	no	no	no
CFSAN045335	SRR3465356	Livestock	2013	Thailand	no	no	no	no
CFSAN045319	SRR3465410	Livestock	2013	Thailand	no	no	no	no
FDA00003755	SRR3474693	Environment	2012	United States	no	no	no	no
FSIS1606397	SRR3476377	Livestock	2016	United States	no	no	no	no
PNUSAS002132	SRR3499747	Missing	2016	United States	no	no	no	no
FSIS1606634	SRR3555081	Pig	2016	United States	yes	yes*	no	no
CVM N40368	SRR3664727	Livestock	2012	United States	no	no	no	no
FDA00010558	SRR4098785	Environment	2016	Mexico	no	no	no	no
FSIS1607596	SRR4195705	Livestock	2016	United States	no	no	no	no
FSIS1607729	SRR4293049	Livestock	2016	United States	no	no	no	no
PNUSAS004211	SRR4450025	Missing	2011	United States	no	no	no	no
PNUSAS004213	SRR4450027	Missing	2011	United States	no	no	no	no
PNUSAS003936	SRR4841831	Missing	2009	United States	no	no	no	no
PNUSAS003935	SRR4841846	Human	2008	United States	no	no	no	no
SRR4897062	SRR4897062	Food	2016	United States	yes	no	no	no
SRR5045027	SRR5045027	Food	2016	United States	yes	no	no	no
967864	SRR5055582	Human	missing	Canada	no	no	no	no
L1874	SRR5090715	Human	2008	Australia	no	no	no	no
FSIS1710414	SRR5277200	Livestock	2017	United States	no	no	no	no
OH-17-537	SRR5292394	Missing	2017	United States	no	no	no	no
FSIS1710449	SRR5297980	Livestock	2017	United States	no	no	no	no
FSIS1710787	SRR5345371	Poultry	2017	United States	no	no	no	no
PNUSAS010064	SRR5382729	Missing	2012	United States	no	no	no	no
FSIS1710756	SRR5444237	Livestock	2017	United States	no	no	no	no
FDA00000366	SRR5650713	Food	2003	Portugal	no	no	no	no
CCK-B-038	SRR5931623	Poultry	2016	Barbados	no	no	no	no
11-1166	SRR6128338	Human	2011	Belgium	no	no	no	no
37956	SRR6128366	Human	2012	Belgium	no	no	no	no
PNUSAS032218	SRR6667085	Missing	2012	United States	yes	yes*	no	no
FDA00000385	SRR6805494	Feed	2003	Portugal	no	no	no	no
486527	SRR7414842	Human	2018	United Kingdom	yes	yes*	no	no
391748	SRR7416269	Human	2017	United Kingdom	yes	no	no	no
442694	SRR7416351	Human	2017	United Kingdom	yes	yes*	no	no
431399	SRR7417301	Human	2017	United Kingdom	no	no	no	no
N09-0923	SRR7426150	Human	2009	Switzerland	no	no	no	no
N09-0868	SRR7426151	Human	2009	Switzerland	no	no	no	no
N08-2826	SRR7426156	Human	2008	Switzerland	no	no	no	no
N10-2374	SRR7426165	Human	2010	Switzerland	no	no	no	no
N10-1200	SRR7426171	Missing	2010	Switzerland	yes	no	yes*	no
N10-0623	SRR7426175	Missing	2010	Switzerland	no	no	no	no
N07-563	SRR7426181	Human	2007	Switzerland	no	no	no	no
N07-851	SRR7426182	Human	2007	Switzerland	no	no	no	no
N07-1209	SRR7426185	Human	2007	Switzerland	no	no	no	no
N06-1830	SRR7426187	Livestock	2006	Switzerland	no	no	no	no
399936	SRR7426618	Human	2017	United Kingdom	no	no	no	no
N11-1381	SRR7439233	Human	2011	Switzerland	no	no	no	no
N14-1016	SRR7439243	Human	2014	Switzerland	no	no	no	no
N14-2154	SRR7439246	Food	2014	Switzerland	no	no	no	no
N13-0144	SRR7439251	Human	2013	Switzerland	no	no	no	no
N13-0004	SRR7439254	Human	2013	Switzerland	yes	no	yes*	no
470218	SRR7439433	Human	2018	United Kingdom	no	no	no	no
N16-1247	SRR7441788	Human	2016	Switzerland	no	no	no	no
N15-1290	SRR7441790	Poultry	2015	Switzerland	no	no	no	no
N17-0794	SRR7441794	Poultry	2017	Switzerland	no	no	no	no
N16-1477	SRR7441796	Missing	2016	Switzerland	no	no	no	no
N17-0346	SRR7441798	Human	2017	Switzerland	no	no	no	no
N11-2679	SRR7441826	Human	2011	Switzerland	no	no	no	no
N17-0904	SRR7441833	Human	2017	Switzerland	no	no	no	no
542015	SRR7468903	Human	2018	United Kingdom	no	no	no	no
475839	SRR7469094	Human	2018	United Kingdom	yes	yes*	no	no
493485	SRR7475464	Human	2018	United Kingdom	no	no	no	no
NC_WHO_S213	SRR7497116	Human	2014	Lebanon	no	no	no	no
NC_WHO_S047	SRR7504350	Human	2011	Lebanon	no	no	no	no
NC_WHO_S050	SRR7504358	Human	2011	Lebanon	no	no	no	no
Sa_V42	SRR7511352	Environment	2017	Mexico	no	no	no	no
E2018009940	SRR7628921	Livestock	2018	United States	no	no	no	no
E2018009938	SRR7628931	Livestock	2018	United States	no	no	no	no
11447/15	SRR7631795	Dolphin	2015	Italy	no	no	no	no
78938/17	SRR7631796	Dolphin	2017	Italy	no	yes*	no	no
SL3-12	SRR7660971	Missing	missing	Russia	no	no	no	no
591934	SRR7828444	Human	2018	United Kingdom	no	no	no	no
SAL-18-VL-OH-ON-0013	SRR8144673	Livestock	2018	Canada	no	no	no	no
R15.0289	SRR8189330	Human	2015	Taiwan	no	no	no	no
R15.0265	SRR8189333	Human	2015	Taiwan	no	no	no	no
R15.0285	SRR8189336	Human	2015	Taiwan	no	no	no	no
E028	SRR8189345	Poultry	2013	Taiwan	no	no	no	no
E027	SRR8189346	Poultry	2013	Taiwan	no	no	no	no
R15.0305	SRR8189372	Human	2015	Taiwan	no	no	no	no
CS109	SRR8189384	Poultry	2011	Taiwan	no	no	no	no
R15.0446	SRR8189412	Human	2015	Taiwan	no	no	no	no
R15.0414	SRR8189416	Human	2015	Taiwan	no	no	no	no
CB12.026	SRR8189433	Human	2012	Taiwan	no	no	no	no
R16.3277	SRR8189437	Human	2016	Taiwan	no	no	no	no
R14.0686	SRR8189442	Human	2014	Taiwan	no	no	no	no
R14.0884	SRR8189479	Human	2014	Taiwan	no	no	no	no
PS17	SRR8189480	Livestock	2011	Taiwan	no	no	no	no
NL09.115	SRR8189485	Human	2009	Taiwan	no	no	no	no
PS32	SRR8189492	Livestock	2012	Taiwan	no	no	no	no
R15.0059	SRR8189598	Human	2015	Taiwan	no	no	no	no
R13.1996	SRR8196860	Human	2013	Taiwan	no	no	no	no
SAL-18-VL-LA-KS-0017	SRR8297612	Livestock	2018	United States	no	no	no	no
AHD24	SRR8435778	Human	2011	United States	no	no	no	no
AHD3	SRR8435784	Human	2009	United States	no	no	no	no
H2 - 038	SRR8522987	Livestock	2012	Thailand	no	no	no	no
H2 - 020	SRR8522989	Livestock	2012	Thailand	no	no	no	no
H2 - 014	SRR8522994	Food	2012	Thailand	no	no	no	no
H2 - 012	SRR8523048	Livestock	2012	Thailand	no	no	no	no
H1 - 136	SRR8523063	Companion Animal	2010	Thailand	no	no	no	no
H2 - 111	SRR8523068	Livestock	2012	Thailand	no	no	no	no
H1 - 135	SRR8523069	Aquatic	2010	Thailand	no	no	no	no
H1 - 142	SRR8523080	Aquatic	2010	Thailand	no	no	no	no
H1 - 121	SRR8523085	Missing	2010	Thailand	no	no	no	no
H1 - 134	SRR8523094	Environment	2010	Thailand	no	no	no	no
H1 - 137	SRR8523102	Missing	2010	Thailand	no	no	no	no
H2 - 070	SRR8523104	Livestock	2012	Thailand	no	no	no	no
H1 - 143	SRR8523106	Environment	2010	Thailand	no	no	no	no
AMC 238	SRR8534367	Aquatic	2015	Spain	yes	yes*	no	no
678048	SRR8534476	Human	2019	United Kingdom	no	no	no	no
NC_WHO_S073	SRR8544231	Human	2012	Lebanon	yes	yes*	no	no
FDA00013864	SRR8619337	Environment	2018	China	yes	no	no	no
697899	SRR8717177	Human	2019	United Kingdom	no	no	no	no
NC_WHO_S302	SRR8834077	Human	2012	Lebanon	no	no	no	no
01/185/LJ	SRR8894927	Human	2019	Slovenia	no	no	no	no
45/531/CE	SRR8894928	Human	2019	Slovenia	no	no	no	no
3B/248/KP	SRR8894929	Human	2019	Slovenia	no	no	no	no
738652	SRR9050541	Human	2019	United Kingdom	no	no	no	no
769122	SRR9647956	Human	2019	United Kingdom	no	no	no	no
NC_WHO_S048	SRR9854095	Human	2011	Lebanon	no	no	no	no
779879	SRR9875381	Human	2019	United Kingdom	no	no	no	no

## Sheet: Suppl_Table_5
strain	year of idolation	sample	phage type	accession no.
SL1344	1974	cattle	DT44	FQ312003.1
10246-1993	1993	cattle	193	ERR038758
10177-1993	1993	pig	193	ERR038757
1013-1997	1995	pig	193	ERR038760
10382-1995	1995	cattle	193	ERR038759
100419-1995	1995	cattle	DT10	ERR028279
10084-1995	1995	cattle	DT10	ERR028278
7830-1995	1995	pig	DT103	ERR028286
7828-1995	1995	pig	DT103	ERR028285
4582-1995	1995	cattle	DT104C	ERR028289
1164-1995	1995	cattle	DT141	ERR028295
1402-2000	1995	cattle	DT170	ERR028313
1008-1995	1995	cattle	DT170	ERR028312
12005-1995	1995	pig	U323	ERR028290
11671-1996	1996	cattle	193	ERR038761
10984-1996	1996	cattle	DT108	ERR028292
10902-1996	1996	environment	DT110	ERR028284
8380-1996	1996	pig	DT179	ERR028316
11020-1996	1996	pig	DT193	ERR028308
9115-1996	1996	cattle	DT204	ERR028631
12342-1996	1996	duck	DT9	ERR029229
4061-1997	1997	pig	193	ERR038762
3203-1997	1997	pig	DT106	ERR028291
8935-1995	1997	sheep	DT126	ERR028302
3299-1997	1997	bird	DT160	ERR028306
8721-1997	1997	environment	DT167	ERR028311
6353-1997	1997	pig	DT167	ERR028310
5544-1997	1997	environment	DT179	ERR028307
6164-1997	1997	chicken	DT49	ERR029219
2087-1997	1997	bird	DT56	ERR029221
10258-1997	1997	turkey	DT85	ERR029225
105841997	1997	NA	ND	ERR024629
1713-1998	1998	cattle	DT110	ERR028294
4284-1995	1998	pig	DT120	ERR028300
6940-1998	1998	dog	DT126	ERR028303
818-1998	1998	chicken	DT141	ERR028296
2610-1998	1998	horse	DT160	ERR028309
388-1998	1998	dog	DT204	ERR028634
8767-1998	1998	pig	DT35	ERR028641
7396-1998	1998	bird	DT36	ERR028633
5465-1998	1998	duck	DT8	ERR029215
7302-1999	1999	pig	DT104A	ERR028287
5102-1999	1999	pig	ND	ERR039367
1731-1999	1999	pig	ND	ERR038771
2036-2000	2000	feed	DT85	ERR029228
6887-2000	2000	pig	ND	ERR038773
547-2001	2001	pig	DT108	ERR028283
4179-2001	2001	bird	DT121	ERR028301
4300-2001	2001	duck	DT9	ERR029230
2798-2001	2001	pig	ND	ERR038774
A130	2001	human	ST313	PRJEB34594
S08300-02	2002	pig	DT12	ERR028299
S08313-02	2002	pig	DT208	ERR028635
S09304-02	2002	cattle	DT41	ERR029218
S09313-03	2002	cattle	DT49	ERR029220
3543-2002	2002	pig	ND	ERR038775
S05968-02	2002	pig	U308	ERR029233
S03188-03	2003	pig	DT170B	ERR028314
S07676	2003	bird	DT56	PRJEB34599
S07676-03	2003	bird	DT56VAR	ERR029222
S04782-03	2003	pig	U310	ERR029235
S06356-04	2004	feed	DT2A	ERR028637
S06281-04	2004	duck	DT30	ERR028639
S05081-04	2004	horse	DT40	ERR029216
L00961-04	2004	pig	ND	ERR039366
D23580	2004	human	ST313	FN424405.1
S00914-05	2005	cattle	DT104B	ERR028288
S03433-05	2005	chicken	DT36	ERR029213
S0272405	2005	pig	rough	ERR024634
S01960-05	2005	pig	U288	ERR029231
O1960-05	2005	pig	U288	ERR029231
L01730-06	2006	pig	DT193	ERR039368
S01491-06	2006	pigeon	DT2A	ERR028638
S05416-06	2006	chicken	DT7	ERR029214
S06221-07	2007	cattle	DT135	ERR028304
S09207-07	2007	pig	DT170B	ERR028315
S00060-07	2007	horse	DT40	ERR029217
S00250-07	2007	pig	ND	ERR039364
S07292-07	2007	pig	U308	ERR029234
S03512-08	2008	cat	120	ERR038763
DT177	2008	human	DT177	ERR024394
S02909-08	2008	pig	DT193	ERR039369
S04454-08	2008	pig	DT208	ERR028636
S04744-08	2008	chicken	DT35	ERR028632
S05451-08	2008	dog	DT56VAR	ERR029223
DT97	2008	human	DT97	ERR024406
S5828-08	2008	chicken	ND	ERR038789
S04199-08	2008	pig	U302	ERR029232
U313	2008	human	U313	ERR024413
U319	2008	human	U319	ERR024417
S04696-09	2009	bird	DT1	ERR028277
DT1	2009	human	DT1	ERR024408
S00454-09	2009	horse	DT101	ERR028280
DT12	2009	human	DT12	ERR024387
DT120	2009	human	DT120	ERR024391
DT135	2009	human	DT135	ERR024392
DT191A	2009	human	DT191A	ERR024395
DT193	2009	human	DT193	ERR024396
L0004109	2009	dog	DT193	ERR024954
S05894-09	2009	pig	DT193	ERR039371
DT195	2009	human	DT195	ERR024397
DT24	2009	human	DT24	ERR024388
DT2B	2009	human	DT2B	ERR024398
S04178-09	2009	duck	DT30	ERR028640
DT41	2009	human	DT41	ERR024389
DT56	2009	human	DT56	ERR024400
DT7	2009	human	DT7	ERR024404
DT8	2009	human	DT8	ERR024405
DT99	2009	human	DT99	ERR024407
04698-09	2009	cattle	monophasic	PRJEB10340
U276	2009	human	U276	ERR024409
U277	2009	human	U277	ERR024410
U288	2009	human	U288	ERR024411
U302	2009	human	U302	ERR024401
U310	2009	human	U310	ERR024402
S01569-10	2010	pig	monophasic	ERS023498
S4489-10	2010	other	ND	ERR038792
1758A	2012	pig	ND	SRR7352631
1948B	2012	feed	ND	SRR6943451
1446A	2012	pig	ND	SRR6943483
2278A	2013	feed	ND	SRR7352633
0309C	2012	pig	DT193	SRR6943503
1939A	2012	pig	ND	SRR6943475
H144960547	2014	human	DT120	SRR1965532
H143660447	2014	human	DT193	SRR1960212
H151820524	2015	human	DT120	SRR3285419
H160300259	2016	human	ND	SRR3285281
S00705-09	NA	NA	DT101	ERR028271
3193-1995	NA	NA	DT102	ERR028272
DT104	NA	NA	DT104	HF937208.1
DT104b	NA	NA	DT104b	ERR028656
DT2	NA	pigeon	DT2	HG326213.1
03-715	NA	pigeon	DT2	ERR028071
01_2888	NA	pigeon	DT2	ERR028072
DT41b	NA	NA	DT41b	ERR028658
S04527-10	NA	duck	DT8	SRR11892971
S03645-11	NA	duck	DT8	SRR11892970
L01157-10	NA	duck	DT8	PRJEB34595
SR11-WT	NA	NA	U310	ERR029226
U311	NA	NA	U311	ERR028643
S05738-08	NA	NA	U323	ERR028282

## Sheet: Suppl_Table_6
Primer designation	Aim	Sequence
mTmV_cat_F	mutant mTmV prophage	AATATAGATATGTAGTAGAGACTGCTGCTATATGTTATATAGCAGCAATG GTGTAGGCTGGAGCTGCTTCG
mTmV_cat_R	mutant mTmV prophage	CCGTCATTTACCAGTGCTAAAATTATACACTCAACCATCAAAAAAATAGC CATATGAATATCCTCCTTAGT
Check_ext_F	check mutants	CCAGACTGGCCGGAGAAA
Check_ext_R	check mutants	GGAACTAACTCCGGAGCTAAAC
PB14-catF	check mutants - cat cassette	ACAAACGGCATGATGAACCT
PB15-catR	check mutants - cat cassette	GCACAAGTTTTATCCGGCCT
PB12-KmrF	check mutants - kan cassette	GAATGAACTGCAGGACGAGG
PB13-KmrR	check mutants - kan cassette	AGCAATATCACGGGTAGCCA
HI2 FW	IncHI2 replicon	TTTCTCCTGAGTCACCTGTTAACAC
HI2 RV	IncHI2 replicon	GGCTCACTACCGTTGTCATCCT
new_attL_B_Fw	mTmV insertion site	GCGTGAACACACCCTTCTCA
attL_B_Rv	mTmV insertion site	CGAAAGCGCCAACAGTAAGG
attR_B_Fw	mTmV insertion site	CAAAACTGCCAACTTCCGCT
attR_B_Rv	mTmV insertion site	TCTCGTTTCGCTTCCATCGG
ddrA_Rv	mTmV insertion site	GCCTAAATCGAGGATCGCCA
pS01569_out_R1	pS01569 - outward	GTGGCATGTATCGGCTTGTT
pS01569 _out_R2	pS01569 - outward	GGAGAACGAGGATATTGCGC
pS01569 _out_F1	pS01569 - outward	TACCCTTTCTTCCGCCTGTT
pS01569 _out_F2	pS01569 - outward	TTCTTCCGCCTGTTCTGTGA
pS01560_int_left	pS01569 - internal	CACCTTTGCTGACACGTTGA
pS01569_int_right	pS01569 - internal	GCTGTTTCGCCCATTCTCAT
mTmV_mut_F	mutant mTmV prophage	AATATAGATATGTAGTAGAGACTGCTGCTATATGTTATATAGCAGCAATG GTGTAGGCTGGAGCTGCTTCG
mTmV_mut_R	mutant mTmV prophage	CCGTCATTTACCAGTGCTAAAATTATACACTCAACCATCAAAAAAATAGC CATATGAATATCCTCCTTAGT
attL_F	mTmV insertion site identification	GCGTGAACACACCCTTCTCA
attL_R	mTmV insertion site identification	CGAAAGCGCCAACAGTAAGG
attR_F	mTmV insertion site identification	CAAAACTGCCAACTTCCGCT
attR_R	mTmV insertion site identification	TCTCGTTTCGCTTCCATCGG
ddrA_R	mTmV insertion site identification	GCCTAAATCGAGGATCGCCA
pS01569 _out_F1_F	Check circularity of pS01569	TACCCTTTCTTCCGCCTGTT
pS01569 _out_F1_R	Check circularity of pS01569	GTGGCATGTATCGGCTTGTT
pS01569 _out_F2_F	Check circularity of pS01569	TTCTTCCGCCTGTTCTGTGA
pS01569 _out_F2_R	Check circularity of pS01569	GGAGAACGAGGATATTGCGC
